# Supplementary material for: 2,8,15,18,21,24,31,37,44,47,50,53-Dodeca­oxahepta­cyclo­[52.4.0.04,35.06,33.09,14.025,30.038,43]octa­penta­conta-1(54),4,6(33),9(14),10,12,25(30),26,28,34,38(43),39,41,55,57-penta­deca­ene di­chloro­methane disolvate
Source: Acta Crystallogr Sect E Struct Rep Online. 2014 Apr 16;70(Pt 5):o558. doi: 10.1107/S1600536814007971 (PMC4011239; doi:10.1107/S1600536814007971)
Supplement: Supplementary file 1 [file e-70-0o558-sup1.cif]

##############################################################################
#                                                                            #
# This CIF contains the data in a paper accepted for publication in          #
# Acta Crystallographica Section E. It conforms to the requirements of       #
# Notes for Authors for Acta Crystallographica Section E, and has been       #
# peer reviewed under the auspices of the IUCr Commission on Journals.       #
#                                                                            #
# Full details of the Crystallographic Information File format               #
# are given in the paper "The Crystallographic Information File (CIF):       #
# a New Standard Archive File for Crystallography" by S. R. Hall, F. H.      #
# Allen and I. D. Brown [Acta Cryst. (1991), A47, 655-685].                  #
#                                                                            #
# The current version of the core CIF dictionary is obtainable from          #
# ftp://ftp.iucr.org/pub/cif_core.dic.                                       #
#                                                                            #
# Software is freely available for graphical display of the structure(s)     #
# in this CIF. For information consult the CIF software page                 #
# http://www.iucr.org/resources/cif/software.                                #
#                                                                            #
# This file may be used for bona fide research purposes within the           #
# scientific community so long as proper attribution is given to the journal # 
# article from which it was obtained.                                        #
#                                                                            #
##############################################################################
data_I
_audit_creation_method     SHELXL-97
_database_code_depnum_ccdc_archive     'CCDC 996417'
_chemical_name_systematic
;\
2,8,15,18,21,24,31,37,44,47,50,53-\
Dodecaoxaheptacyclo[52.4.0.0^4,35^.0^6,33^.0^9,14^.0^25,30^.0^38,43^]\
octapentaconta-1(54),4,6(33),9(14),10,12,25(30),26,28,34,38(43),39,41,55,57-\
pentadecaene dichloromethane disolvate
;
_chemical_name_common     ?
_chemical_formula_moiety     'C46 H50 O12, 2(C H2 Cl2)'
_chemical_formula_sum     'C48 H54 Cl4 O12'
_chemical_formula_iupac     'C46 H50 O12, 2C H2 Cl2'
_chemical_formula_weight     964.71
_chemical_melting_point     ?
_symmetry_cell_setting     orthorhombic
_symmetry_space_group_name_H-M     'P c c n'
_symmetry_space_group_name_Hall     '-P 2ab 2ac'
loop_
    _symmetry_equiv_pos_as_xyz
    'x, y, z'
    '-x+1/2, -y+1/2, z'
    '-x, y+1/2, -z+1/2'
    'x+1/2, -y, -z+1/2'
    '-x, -y, -z'
    'x-1/2, y-1/2, -z'
    'x, -y-1/2, z-1/2'
    '-x-1/2, y, z-1/2'
_cell_length_a     23.0916(11)
_cell_length_b     23.9520(11)
_cell_length_c     8.6426(4)
_cell_angle_alpha     90.00
_cell_angle_beta     90.00
_cell_angle_gamma     90.00
_cell_volume     4780.1(4)
_cell_formula_units_Z     4
_cell_measurement_reflns_used     4261
_cell_measurement_theta_min     2.45
_cell_measurement_theta_max     22.19
_cell_measurement_temperature     200(2)
_exptl_crystal_description     block
_exptl_crystal_colour     colorless
_exptl_crystal_size_max     0.25
_exptl_crystal_size_mid     0.24
_exptl_crystal_size_min     0.18
_exptl_crystal_density_diffrn     1.340
_exptl_crystal_density_meas     ?
_exptl_crystal_density_method     'not measured'
_exptl_crystal_F_000     2024
_exptl_absorpt_coefficient_mu     0.309
_exptl_absorpt_correction_type     multi-scan
_exptl_absorpt_process_details     '(<i>SADABS</i>; Bruker, 2008)'
_exptl_absorpt_correction_T_min     0.9268
_exptl_absorpt_correction_T_max     0.9465
_exptl_special_details     ?
_diffrn_ambient_temperature     200(2)
_diffrn_radiation_type     MoK\a
_diffrn_radiation_wavelength     0.71073
_diffrn_radiation_source     'fine-focus sealed tube'
_diffrn_radiation_monochromator     graphite
_diffrn_measurement_device_type     'Bruker APEXII CCD'
_diffrn_measurement_method     'phi and omega scans'
_diffrn_detector_area_resol_mean     ?
_diffrn_reflns_number     26165
_diffrn_reflns_av_R_equivalents     0.0767
_diffrn_reflns_av_sigmaI/netI     0.0504
_diffrn_reflns_theta_min     2.45
_diffrn_reflns_theta_max     25.00
_diffrn_reflns_theta_full     25.00
_diffrn_measured_fraction_theta_max     0.999
_diffrn_measured_fraction_theta_full     0.999
_diffrn_reflns_limit_h_min     -27
_diffrn_reflns_limit_h_max     22
_diffrn_reflns_limit_k_min     -28
_diffrn_reflns_limit_k_max     27
_diffrn_reflns_limit_l_min     -10
_diffrn_reflns_limit_l_max     10
_diffrn_standards_number     ?
_diffrn_standards_interval_count     ?
_diffrn_standards_interval_time     ?
_diffrn_standards_decay_%     ?
_refine_special_details
;
Refinement of <i>F</i>^2^ against ALL reflections. The weighted <i>R</i>-factor
<i>wR</i> and goodness of fit <i>S</i> are based on <i>F</i>^2^, conventional
<i>R</i>-factors <i>R</i> are based on <i>F</i>, with <i>F</i> set to zero for
negative <i>F</i>^2^. The threshold expression of <i>F</i>^2^ >
\s(<i>F</i>^2^) is used only for calculating <i>R</i>-factors(gt) <i>etc</i>.
and is not relevant to the choice of reflections for refinement.
<i>R</i>-factors based on <i>F</i>^2^ are statistically about twice as large
as those based on <i>F</i>, and <i>R</i>- factors based on ALL data will be
even larger.
;
_reflns_number_total     4211
_reflns_number_gt     2588
_reflns_threshold_expression     I>2sigma(I)
_refine_ls_structure_factor_coef     Fsqd
_refine_ls_matrix_type     full
_refine_ls_R_factor_all     0.0949
_refine_ls_R_factor_gt     0.0506
_refine_ls_wR_factor_gt     0.1110
_refine_ls_wR_factor_ref     0.1361
_refine_ls_goodness_of_fit_ref     1.017
_refine_ls_restrained_S_all     1.017
_refine_ls_number_reflns     4211
_refine_ls_number_parameters     289
_refine_ls_number_restraints     0
_refine_ls_hydrogen_treatment     constr
_refine_ls_weighting_scheme     calc
_refine_ls_weighting_details
         'calc w=1/[\s^2^(Fo^2^)+(0.0524P)^2^+2.3252P] where P=(Fo^2^+2Fc^2^)/3'
_atom_sites_solution_hydrogens     geom
_atom_sites_solution_primary     direct
_atom_sites_solution_secondary     difmap
_refine_ls_shift/su_max     0.001
_refine_ls_shift/su_mean     0.000
_refine_diff_density_max     0.475
_refine_diff_density_min     -0.411
_refine_ls_extinction_method     none
_refine_ls_extinction_coef     ?
loop_
    _atom_type_symbol
    _atom_type_description
    _atom_type_scat_dispersion_real
    _atom_type_scat_dispersion_imag
    _atom_type_scat_source
    'C' 'C' 0.0033 0.0016
                         'International Tables Vol C Tables 4.2.6.8 and 6.1.1.4'
    'H' 'H' 0.0000 0.0000
                         'International Tables Vol C Tables 4.2.6.8 and 6.1.1.4'
    'O' 'O' 0.0106 0.0060
                         'International Tables Vol C Tables 4.2.6.8 and 6.1.1.4'
    'Cl' 'Cl' 0.1484 0.1585
                         'International Tables Vol C Tables 4.2.6.8 and 6.1.1.4'
_computing_data_collection     '<i>APEX2</i> (Bruker, 2008)'
_computing_cell_refinement     '<i>SAINT-Plus</i> (Bruker, 2008)'
_computing_data_reduction     '<i>SAINT-Plus</i> (Bruker, 2008)'
_computing_structure_solution     '<i>SHELXTL</i> (Sheldrick, 2008)'
_computing_structure_refinement     '<i>SHELXTL</i> (Sheldrick, 2008)'
_computing_molecular_graphics     '<i>SHELXTL</i> (Sheldrick, 2008)'
_computing_publication_material     '<i>SHELXTL</i> (Sheldrick, 2008)'
loop_
    _atom_site_type_symbol
    _atom_site_label
    _atom_site_fract_x
    _atom_site_fract_y
    _atom_site_fract_z
    _atom_site_U_iso_or_equiv
    _atom_site_adp_type
    _atom_site_calc_flag
    _atom_site_refinement_flags
    _atom_site_occupancy
    _atom_site_symmetry_multiplicity
    _atom_site_disorder_assembly
    _atom_site_disorder_group
    O O1 0.54545(8) 0.54550(8) 0.1042(2) 0.0372(5) Uani d . 1 1 . .
    O O2 0.63386(9) 0.52751(8) -0.0718(2) 0.0451(5) Uani d . 1 1 . .
    O O3 0.65434(10) 0.42923(8) -0.2639(2) 0.0527(6) Uani d . 1 1 . .
    O O4 0.58731(10) 0.32856(8) -0.2708(2) 0.0542(6) Uani d . 1 1 . .
    O O5 0.51826(10) 0.31134(8) -0.0013(2) 0.0492(6) Uani d . 1 1 . .
    O O6 0.52007(9) 0.37487(7) 0.2487(2) 0.0405(5) Uani d . 1 1 . .
    C C1 0.48858(12) 0.55573(11) 0.4876(3) 0.0315(7) Uani d . 1 1 . .
    H H1A 0.4806 0.5945 0.4790 0.038 Uiso calc R 1 1 . .
    C C2 0.49824(11) 0.52536(11) 0.3538(3) 0.0300(6) Uani d . 1 1 . .
    C C3 0.49439(12) 0.55343(12) 0.1976(3) 0.0353(7) Uani d . 1 1 . .
    H H3A 0.4604 0.5385 0.1413 0.042 Uiso calc R 1 1 . .
    H H3B 0.4881 0.5939 0.2131 0.042 Uiso calc R 1 1 . .
    C C4 0.59462(13) 0.57372(11) 0.1441(3) 0.0353(7) Uani d . 1 1 . .
    C C5 0.59937(14) 0.61083(12) 0.2657(3) 0.0434(8) Uani d . 1 1 . .
    H H5A 0.5667 0.6184 0.3290 0.052 Uiso calc R 1 1 . .
    C C6 0.65181(16) 0.63729(13) 0.2960(4) 0.0532(9) Uani d . 1 1 . .
    H H6A 0.6548 0.6628 0.3799 0.064 Uiso calc R 1 1 . .
    C C7 0.69873(15) 0.62667(13) 0.2057(4) 0.0567(9) Uani d . 1 1 . .
    H H7A 0.7345 0.6446 0.2275 0.068 Uiso calc R 1 1 . .
    C C8 0.69505(14) 0.58999(13) 0.0822(4) 0.0515(9) Uani d . 1 1 . .
    H H8A 0.7281 0.5830 0.0198 0.062 Uiso calc R 1 1 . .
    C C9 0.64311(13) 0.56349(11) 0.0498(3) 0.0398(7) Uani d . 1 1 . .
    C C10 0.68141(14) 0.52010(13) -0.1761(4) 0.0494(8) Uani d . 1 1 . .
    H H10A 0.7139 0.5015 -0.1219 0.059 Uiso calc R 1 1 . .
    H H10B 0.6951 0.5569 -0.2133 0.059 Uiso calc R 1 1 . .
    C C11 0.66245(15) 0.48529(13) -0.3103(4) 0.0530(9) Uani d . 1 1 . .
    H H11A 0.6257 0.5003 -0.3525 0.064 Uiso calc R 1 1 . .
    H H11B 0.6921 0.4870 -0.3929 0.064 Uiso calc R 1 1 . .
    C C12 0.65282(15) 0.39212(13) -0.3923(4) 0.0527(9) Uani d . 1 1 . .
    H H12A 0.6898 0.3944 -0.4502 0.063 Uiso calc R 1 1 . .
    H H12B 0.6210 0.4028 -0.4631 0.063 Uiso calc R 1 1 . .
    C C13 0.64360(15) 0.33379(14) -0.3356(4) 0.0572(9) Uani d . 1 1 . .
    H H13A 0.6480 0.3072 -0.4226 0.069 Uiso calc R 1 1 . .
    H H13B 0.6731 0.3246 -0.2563 0.069 Uiso calc R 1 1 . .
    C C14 0.57832(16) 0.27550(12) -0.2012(4) 0.0555(9) Uani d . 1 1 . .
    H H14A 0.6080 0.2690 -0.1205 0.067 Uiso calc R 1 1 . .
    H H14B 0.5820 0.2458 -0.2802 0.067 Uiso calc R 1 1 . .
    C C15 0.51951(16) 0.27369(13) -0.1309(4) 0.0539(9) Uani d . 1 1 . .
    H H15A 0.4901 0.2849 -0.2083 0.065 Uiso calc R 1 1 . .
    H H15B 0.5106 0.2353 -0.0961 0.065 Uiso calc R 1 1 . .
    C C16 0.46768(14) 0.31477(12) 0.0792(3) 0.0408(7) Uani d . 1 1 . .
    C C17 0.41664(16) 0.28668(12) 0.0421(4) 0.0525(9) Uani d . 1 1 . .
    H H17A 0.4157 0.2623 -0.0446 0.063 Uiso calc R 1 1 . .
    C C18 0.36749(16) 0.29396(13) 0.1303(4) 0.0557(9) Uani d . 1 1 . .
    H H18A 0.3328 0.2751 0.1032 0.067 Uiso calc R 1 1 . .
    C C19 0.36849(15) 0.32842(14) 0.2573(4) 0.0554(9) Uani d . 1 1 . .
    H H19A 0.3347 0.3331 0.3185 0.066 Uiso calc R 1 1 . .
    C C20 0.41895(14) 0.35637(13) 0.2958(4) 0.0494(8) Uani d . 1 1 . .
    H H20A 0.4195 0.3805 0.3831 0.059 Uiso calc R 1 1 . .
    C C21 0.46838(13) 0.34958(11) 0.2089(3) 0.0381(7) Uani d . 1 1 . .
    C C22 0.52138(13) 0.43413(11) 0.2221(3) 0.0384(7) Uani d . 1 1 . .
    H H22A 0.4919 0.4437 0.1431 0.046 Uiso calc R 1 1 . .
    H H22B 0.5598 0.4444 0.1801 0.046 Uiso calc R 1 1 . .
    C C23 0.50998(12) 0.46813(11) 0.3662(3) 0.0309(7) Uani d . 1 1 . .
    C C24 0.65709(16) 0.37292(13) 0.0881(4) 0.0657(10) Uani d . 1 1 . .
    H H24A 0.6180 0.3635 0.1271 0.079 Uiso calc R 1 1 . .
    H H24B 0.6532 0.3846 -0.0213 0.079 Uiso calc R 1 1 . .
    Cl Cl1 0.68538(5) 0.42883(4) 0.19717(12) 0.0760(3) Uani d . 1 1 . .
    Cl Cl2 0.70129(5) 0.31375(4) 0.09828(17) 0.1023(5) Uani d . 1 1 . .
loop_
    _atom_site_aniso_label
    _atom_site_aniso_U_11
    _atom_site_aniso_U_22
    _atom_site_aniso_U_33
    _atom_site_aniso_U_12
    _atom_site_aniso_U_13
    _atom_site_aniso_U_23
    O1 0.0369(12) 0.0466(12) 0.0280(10) -0.0047(9) 0.0004(9) 0.0016(9)
    O2 0.0423(13) 0.0467(12) 0.0462(12) -0.0017(10) 0.0089(10) -0.0019(10)
    O3 0.0675(16) 0.0459(13) 0.0448(13) 0.0044(11) 0.0116(11) -0.0022(10)
    O4 0.0609(16) 0.0430(13) 0.0586(14) 0.0097(11) 0.0076(12) -0.0021(11)
    O5 0.0646(16) 0.0397(12) 0.0433(13) -0.0064(11) 0.0002(11) -0.0150(10)
    O6 0.0478(13) 0.0330(11) 0.0407(12) 0.0052(9) -0.0076(10) -0.0096(9)
    C1 0.0347(17) 0.0285(14) 0.0314(16) 0.0019(12) -0.0023(13) -0.0001(12)
    C2 0.0309(16) 0.0350(15) 0.0242(15) -0.0015(12) -0.0018(12) 0.0008(12)
    C3 0.0363(18) 0.0404(16) 0.0293(15) 0.0018(13) 0.0005(13) 0.0006(13)
    C4 0.0412(18) 0.0330(15) 0.0318(16) -0.0015(13) -0.0045(14) 0.0070(13)
    C5 0.049(2) 0.0461(18) 0.0356(17) -0.0046(15) -0.0006(15) 0.0023(14)
    C6 0.062(2) 0.0460(19) 0.052(2) -0.0118(17) -0.0069(18) -0.0019(16)
    C7 0.046(2) 0.053(2) 0.070(2) -0.0133(17) -0.0107(19) -0.0001(19)
    C8 0.041(2) 0.0488(19) 0.064(2) -0.0030(16) 0.0037(17) 0.0056(17)
    C9 0.046(2) 0.0339(16) 0.0397(17) 0.0005(14) -0.0002(15) 0.0047(14)
    C10 0.046(2) 0.0490(19) 0.054(2) 0.0010(16) 0.0166(16) 0.0026(17)
    C11 0.056(2) 0.049(2) 0.053(2) 0.0049(17) 0.0181(17) 0.0034(17)
    C12 0.054(2) 0.060(2) 0.0443(19) 0.0097(17) 0.0051(16) -0.0080(17)
    C13 0.058(2) 0.054(2) 0.060(2) 0.0160(17) 0.0065(19) -0.0147(18)
    C14 0.077(3) 0.0380(18) 0.051(2) 0.0061(17) -0.0004(19) -0.0140(16)
    C15 0.077(3) 0.0376(17) 0.0471(19) -0.0057(17) -0.0002(19) -0.0130(15)
    C16 0.051(2) 0.0325(16) 0.0385(17) -0.0021(15) -0.0043(16) 0.0021(14)
    C17 0.071(3) 0.0365(18) 0.050(2) -0.0106(17) -0.0112(19) -0.0001(15)
    C18 0.052(2) 0.047(2) 0.068(2) -0.0098(17) -0.014(2) 0.0106(19)
    C19 0.049(2) 0.058(2) 0.059(2) 0.0033(17) -0.0062(18) 0.0075(19)
    C20 0.052(2) 0.0482(19) 0.047(2) 0.0087(17) -0.0097(17) -0.0010(16)
    C21 0.046(2) 0.0294(15) 0.0389(17) 0.0039(14) -0.0078(15) 0.0012(14)
    C22 0.0486(19) 0.0345(16) 0.0322(16) -0.0012(14) 0.0008(14) -0.0061(13)
    C23 0.0330(17) 0.0345(15) 0.0253(15) -0.0006(12) -0.0013(12) -0.0034(12)
    C24 0.065(3) 0.061(2) 0.071(2) -0.0013(19) -0.010(2) 0.0017(19)
    Cl1 0.0777(7) 0.0795(7) 0.0707(7) -0.0151(5) -0.0071(5) -0.0053(5)
    Cl2 0.0663(7) 0.0586(6) 0.1820(13) -0.0014(5) -0.0233(8) 0.0133(7)
_geom_special_details
;
All e.s.d.'s (except the e.s.d. in the dihedral angle between two l.s. planes)
are estimated using the full covariance matrix. The cell e.s.d.'s are taken
into account individually in the estimation of e.s.d.'s in distances, angles
and torsion angles; correlations between e.s.d.'s in cell parameters are only
used when they are defined by crystal symmetry. An approximate (isotropic)
treatment of cell e.s.d.'s is used for estimating e.s.d.'s involving l.s.
planes.
;
loop_
    _geom_bond_atom_site_label_1
    _geom_bond_atom_site_label_2
    _geom_bond_site_symmetry_2
    _geom_bond_distance
    _geom_bond_publ_flag
    O1 C4 . 1.366(3) ?
    O1 C3 . 1.441(3) ?
    O2 C9 . 1.376(3) ?
    O2 C10 . 1.432(3) ?
    O3 C11 . 1.414(3) ?
    O3 C12 . 1.423(3) ?
    O4 C13 . 1.421(4) ?
    O4 C14 . 1.421(4) ?
    O5 C16 . 1.362(4) ?
    O5 C15 . 1.438(3) ?
    O6 C21 . 1.382(3) ?
    O6 C22 . 1.438(3) ?
    C1 C2 . 1.384(4) ?
    C1 C23 5_666 1.387(4) ?
    C1 H1A . 0.9500 ?
    C2 C23 . 1.402(3) ?
    C2 C3 . 1.510(4) ?
    C3 H3A . 0.9900 ?
    C3 H3B . 0.9900 ?
    C4 C5 . 1.381(4) ?
    C4 C9 . 1.407(4) ?
    C5 C6 . 1.392(4) ?
    C5 H5A . 0.9500 ?
    C6 C7 . 1.360(5) ?
    C6 H6A . 0.9500 ?
    C7 C8 . 1.385(4) ?
    C7 H7A . 0.9500 ?
    C8 C9 . 1.386(4) ?
    C8 H8A . 0.9500 ?
    C10 C11 . 1.494(4) ?
    C10 H10A . 0.9900 ?
    C10 H10B . 0.9900 ?
    C11 H11A . 0.9900 ?
    C11 H11B . 0.9900 ?
    C12 C13 . 1.496(4) ?
    C12 H12A . 0.9900 ?
    C12 H12B . 0.9900 ?
    C13 H13A . 0.9900 ?
    C13 H13B . 0.9900 ?
    C14 C15 . 1.488(5) ?
    C14 H14A . 0.9900 ?
    C14 H14B . 0.9900 ?
    C15 H15A . 0.9900 ?
    C15 H15B . 0.9900 ?
    C16 C17 . 1.394(4) ?
    C16 C21 . 1.397(4) ?
    C17 C18 . 1.378(5) ?
    C17 H17A . 0.9500 ?
    C18 C19 . 1.373(5) ?
    C18 H18A . 0.9500 ?
    C19 C20 . 1.384(4) ?
    C19 H19A . 0.9500 ?
    C20 C21 . 1.376(4) ?
    C20 H20A . 0.9500 ?
    C22 C23 . 1.511(4) ?
    C22 H22A . 0.9900 ?
    C22 H22B . 0.9900 ?
    C23 C1 5_666 1.387(4) ?
    C24 Cl2 . 1.749(4) ?
    C24 Cl1 . 1.763(3) ?
    C24 H24A . 0.9900 ?
    C24 H24B . 0.9900 ?
loop_
    _geom_angle_atom_site_label_1
    _geom_angle_atom_site_label_2
    _geom_angle_atom_site_label_3
    _geom_angle_site_symmetry_1
    _geom_angle_site_symmetry_3
    _geom_angle
    _geom_angle_publ_flag
    C4 O1 C3 . . 118.3(2) ?
    C9 O2 C10 . . 116.1(2) ?
    C11 O3 C12 . . 112.0(2) ?
    C13 O4 C14 . . 112.3(2) ?
    C16 O5 C15 . . 116.9(2) ?
    C21 O6 C22 . . 114.3(2) ?
    C2 C1 C23 . 5_666 122.7(2) ?
    C2 C1 H1A . . 118.6 ?
    C23 C1 H1A 5_666 . 118.6 ?
    C1 C2 C23 . . 118.7(2) ?
    C1 C2 C3 . . 120.2(2) ?
    C23 C2 C3 . . 121.0(2) ?
    O1 C3 C2 . . 113.2(2) ?
    O1 C3 H3A . . 108.9 ?
    C2 C3 H3A . . 108.9 ?
    O1 C3 H3B . . 108.9 ?
    C2 C3 H3B . . 108.9 ?
    H3A C3 H3B . . 107.8 ?
    O1 C4 C5 . . 125.2(3) ?
    O1 C4 C9 . . 115.4(2) ?
    C5 C4 C9 . . 119.3(3) ?
    C4 C5 C6 . . 120.4(3) ?
    C4 C5 H5A . . 119.8 ?
    C6 C5 H5A . . 119.8 ?
    C7 C6 C5 . . 120.0(3) ?
    C7 C6 H6A . . 120.0 ?
    C5 C6 H6A . . 120.0 ?
    C6 C7 C8 . . 120.8(3) ?
    C6 C7 H7A . . 119.6 ?
    C8 C7 H7A . . 119.6 ?
    C7 C8 C9 . . 120.0(3) ?
    C7 C8 H8A . . 120.0 ?
    C9 C8 H8A . . 120.0 ?
    O2 C9 C8 . . 125.2(3) ?
    O2 C9 C4 . . 115.4(3) ?
    C8 C9 C4 . . 119.5(3) ?
    O2 C10 C11 . . 109.5(3) ?
    O2 C10 H10A . . 109.8 ?
    C11 C10 H10A . . 109.8 ?
    O2 C10 H10B . . 109.8 ?
    C11 C10 H10B . . 109.8 ?
    H10A C10 H10B . . 108.2 ?
    O3 C11 C10 . . 110.4(3) ?
    O3 C11 H11A . . 109.6 ?
    C10 C11 H11A . . 109.6 ?
    O3 C11 H11B . . 109.6 ?
    C10 C11 H11B . . 109.6 ?
    H11A C11 H11B . . 108.1 ?
    O3 C12 C13 . . 109.3(3) ?
    O3 C12 H12A . . 109.8 ?
    C13 C12 H12A . . 109.8 ?
    O3 C12 H12B . . 109.8 ?
    C13 C12 H12B . . 109.8 ?
    H12A C12 H12B . . 108.3 ?
    O4 C13 C12 . . 110.0(3) ?
    O4 C13 H13A . . 109.7 ?
    C12 C13 H13A . . 109.7 ?
    O4 C13 H13B . . 109.7 ?
    C12 C13 H13B . . 109.7 ?
    H13A C13 H13B . . 108.2 ?
    O4 C14 C15 . . 109.4(3) ?
    O4 C14 H14A . . 109.8 ?
    C15 C14 H14A . . 109.8 ?
    O4 C14 H14B . . 109.8 ?
    C15 C14 H14B . . 109.8 ?
    H14A C14 H14B . . 108.2 ?
    O5 C15 C14 . . 108.5(3) ?
    O5 C15 H15A . . 110.0 ?
    C14 C15 H15A . . 110.0 ?
    O5 C15 H15B . . 110.0 ?
    C14 C15 H15B . . 110.0 ?
    H15A C15 H15B . . 108.4 ?
    O5 C16 C17 . . 125.4(3) ?
    O5 C16 C21 . . 115.8(3) ?
    C17 C16 C21 . . 118.8(3) ?
    C18 C17 C16 . . 120.5(3) ?
    C18 C17 H17A . . 119.7 ?
    C16 C17 H17A . . 119.7 ?
    C19 C18 C17 . . 120.3(3) ?
    C19 C18 H18A . . 119.9 ?
    C17 C18 H18A . . 119.9 ?
    C18 C19 C20 . . 119.8(3) ?
    C18 C19 H19A . . 120.1 ?
    C20 C19 H19A . . 120.1 ?
    C21 C20 C19 . . 120.6(3) ?
    C21 C20 H20A . . 119.7 ?
    C19 C20 H20A . . 119.7 ?
    C20 C21 O6 . . 121.9(3) ?
    C20 C21 C16 . . 119.9(3) ?
    O6 C21 C16 . . 118.1(3) ?
    O6 C22 C23 . . 113.4(2) ?
    O6 C22 H22A . . 108.9 ?
    C23 C22 H22A . . 108.9 ?
    O6 C22 H22B . . 108.9 ?
    C23 C22 H22B . . 108.9 ?
    H22A C22 H22B . . 107.7 ?
    C1 C23 C2 5_666 . 118.5(2) ?
    C1 C23 C22 5_666 . 121.6(2) ?
    C2 C23 C22 . . 119.8(2) ?
    Cl2 C24 Cl1 . . 111.9(2) ?
    Cl2 C24 H24A . . 109.2 ?
    Cl1 C24 H24A . . 109.2 ?
    Cl2 C24 H24B . . 109.2 ?
    Cl1 C24 H24B . . 109.2 ?
    H24A C24 H24B . . 107.9 ?
loop_
    _geom_torsion_atom_site_label_1
    _geom_torsion_atom_site_label_2
    _geom_torsion_atom_site_label_3
    _geom_torsion_atom_site_label_4
    _geom_torsion_site_symmetry_1
    _geom_torsion_site_symmetry_2
    _geom_torsion_site_symmetry_3
    _geom_torsion_site_symmetry_4
    _geom_torsion
    _geom_torsion_publ_flag
    C23 C1 C2 C23 5_666 . . . 0.0(4) ?
    C23 C1 C2 C3 5_666 . . . 178.2(3) ?
    C4 O1 C3 C2 . . . . -72.7(3) ?
    C1 C2 C3 O1 . . . . 126.4(3) ?
    C23 C2 C3 O1 . . . . -55.4(3) ?
    C3 O1 C4 C5 . . . . -1.8(4) ?
    C3 O1 C4 C9 . . . . 179.1(2) ?
    O1 C4 C5 C6 . . . . 179.9(3) ?
    C9 C4 C5 C6 . . . . -0.9(4) ?
    C4 C5 C6 C7 . . . . 0.0(5) ?
    C5 C6 C7 C8 . . . . 0.5(5) ?
    C6 C7 C8 C9 . . . . -0.2(5) ?
    C10 O2 C9 C8 . . . . -3.7(4) ?
    C10 O2 C9 C4 . . . . 175.2(2) ?
    C7 C8 C9 O2 . . . . 178.1(3) ?
    C7 C8 C9 C4 . . . . -0.7(4) ?
    O1 C4 C9 O2 . . . . 1.5(3) ?
    C5 C4 C9 O2 . . . . -177.7(2) ?
    O1 C4 C9 C8 . . . . -179.5(2) ?
    C5 C4 C9 C8 . . . . 1.2(4) ?
    C9 O2 C10 C11 . . . . -173.6(2) ?
    C12 O3 C11 C10 . . . . -163.0(3) ?
    O2 C10 C11 O3 . . . . -71.6(3) ?
    C11 O3 C12 C13 . . . . -179.5(3) ?
    C14 O4 C13 C12 . . . . -174.2(3) ?
    O3 C12 C13 O4 . . . . 67.2(3) ?
    C13 O4 C14 C15 . . . . 177.9(3) ?
    C16 O5 C15 C14 . . . . -179.3(3) ?
    O4 C14 C15 O5 . . . . -68.1(3) ?
    C15 O5 C16 C17 . . . . -2.9(4) ?
    C15 O5 C16 C21 . . . . 177.1(2) ?
    O5 C16 C17 C18 . . . . -178.9(3) ?
    C21 C16 C17 C18 . . . . 1.2(4) ?
    C16 C17 C18 C19 . . . . -1.0(5) ?
    C17 C18 C19 C20 . . . . 0.6(5) ?
    C18 C19 C20 C21 . . . . -0.6(5) ?
    C19 C20 C21 O6 . . . . -176.9(3) ?
    C19 C20 C21 C16 . . . . 0.9(4) ?
    C22 O6 C21 C20 . . . . -72.7(3) ?
    C22 O6 C21 C16 . . . . 109.4(3) ?
    O5 C16 C21 C20 . . . . 178.9(3) ?
    C17 C16 C21 C20 . . . . -1.1(4) ?
    O5 C16 C21 O6 . . . . -3.2(4) ?
    C17 C16 C21 O6 . . . . 176.7(2) ?
    C21 O6 C22 C23 . . . . 98.8(3) ?
    C1 C2 C23 C1 . . . 5_666 0.0(4) ?
    C3 C2 C23 C1 . . . 5_666 -178.2(3) ?
    C1 C2 C23 C22 . . . . -179.3(3) ?
    C3 C2 C23 C22 . . . . 2.5(4) ?
    O6 C22 C23 C1 . . . 5_666 13.6(4) ?
    O6 C22 C23 C2 . . . . -167.1(2) ?
    C2 C3 O1 C4 . . . . -72.7(3) ?
    C23 C22 O6 C21 . . . . 98.8(3) ?
loop_
    _geom_hbond_atom_site_label_d
    _geom_hbond_atom_site_label_h
    _geom_hbond_atom_site_label_a
    _geom_hbond_site_symmetry_d
    _geom_hbond_site_symmetry_h
    _geom_hbond_site_symmetry_a
    _geom_hbond_distance_dh
    _geom_hbond_distance_ha
    _geom_hbond_distance_da
    _geom_hbond_angle_dha
    _geom_hbond_publ_flag
    C1 H1A O6 . . 5_666 0.95 2.47 2.828(3) 103 y
    C3 H3B O4 . . 5_665 0.99 2.59 3.457(4) 146 y
    C22 H22A O1 . . 5_665 0.99 2.32 3.252(3) 156 y
    C22 H22B O1 . . . 0.99 2.53 2.909(3) 103 y
    C24 H24A O6 . . . 0.99 2.51 3.455(4) 160 y
    C24 H24B O3 . . . 0.99 2.36 3.331(5) 168 y
_iucr_refine_instructions_details
;
TITL sss in Pccn
CELL 0.71073  23.0916  23.9520   8.6426  90.000  90.000  90.000
ZERR    4.00   0.0011   0.0011   0.0004   0.000   0.000   0.000
LATT 1
SYMM 0.5-X, 0.5-Y, Z
SYMM -X, 0.5+Y, 0.5-Z
SYMM 0.5+X, -Y, 0.5-Z
SFAC C  H  O  Cl
UNIT 192 216 48 16
acta
size 0.18 0.24 0.25
L.S. 4
omit -4.00 50.00
omit 1 1 0
BOND $H
mpla 6 C1 C2 C23 C1A C2A C23A
mpla 6 C4 C5 C6 C7 C8 C9
mpla 6 C1 C2 C23 C1A C2A C23A
mpla 6 C16 C17 C18 C19 C20 C21
mpla 6 C4 C5 C6 C7 C8 C9
mpla 6 C16 C17 C18 C19 C20 C21
conf  C2 C3 O1 C4
conf  C23 C22 O6 C21
conf
FMAP 2
PLAN 20
TEMP -73
WGHT    0.052400    2.325200
FVAR       0.06207
O1    3    0.545446    0.545500    0.104246    11.00000    0.03694    0.04662 =
         0.02804    0.00160    0.00044   -0.00471
O2    3    0.633857    0.527513   -0.071817    11.00000    0.04228    0.04673 =
         0.04621   -0.00193    0.00893   -0.00171
O3    3    0.654343    0.429235   -0.263871    11.00000    0.06754    0.04588 =
         0.04479   -0.00223    0.01158    0.00439
O4    3    0.587313    0.328563   -0.270820    11.00000    0.06087    0.04298 =
         0.05860   -0.00210    0.00762    0.00969
O5    3    0.518262    0.311338   -0.001305    11.00000    0.06463    0.03973 =
         0.04325   -0.01500    0.00019   -0.00639
O6    3    0.520066    0.374873    0.248663    11.00000    0.04777    0.03302 =
         0.04073   -0.00964   -0.00758    0.00521
C1    1    0.488576    0.555727    0.487606    11.00000    0.03474    0.02847 =
         0.03135   -0.00007   -0.00227    0.00189
AFIX  43
H1A   2    0.480621    0.594516    0.478960    11.00000   -1.20000
AFIX   0
C2    1    0.498243    0.525364    0.353775    11.00000    0.03088    0.03501 =
         0.02423    0.00083   -0.00176   -0.00146
C3    1    0.494389    0.553429    0.197641    11.00000    0.03628    0.04042 =
         0.02928    0.00064    0.00046    0.00179
AFIX  23
H3A   2    0.460441    0.538451    0.141328    11.00000   -1.20000
H3B   2    0.488090    0.593933    0.213053    11.00000   -1.20000
AFIX   0
C4    1    0.594624    0.573716    0.144129    11.00000    0.04117    0.03300 =
         0.03185    0.00696   -0.00454   -0.00153
C5    1    0.599370    0.610834    0.265679    11.00000    0.04865    0.04606 =
         0.03560    0.00228   -0.00059   -0.00459
AFIX  43
H5A   2    0.566651    0.618356    0.328972    11.00000   -1.20000
AFIX   0
C6    1    0.651806    0.637293    0.296014    11.00000    0.06173    0.04602 =
         0.05175   -0.00190   -0.00687   -0.01179
AFIX  43
H6A   2    0.654814    0.662779    0.379854    11.00000   -1.20000
AFIX   0
C7    1    0.698733    0.626673    0.205671    11.00000    0.04649    0.05331 =
         0.07033   -0.00011   -0.01070   -0.01332
AFIX  43
H7A   2    0.734488    0.644638    0.227513    11.00000   -1.20000
AFIX   0
C8    1    0.695052    0.589994    0.082218    11.00000    0.04149    0.04882 =
         0.06419    0.00562    0.00371   -0.00301
AFIX  43
H8A   2    0.728128    0.583002    0.019788    11.00000   -1.20000
AFIX   0
C9    1    0.643115    0.563490    0.049763    11.00000    0.04572    0.03394 =
         0.03970    0.00474   -0.00022    0.00054
C10   1    0.681405    0.520098   -0.176107    11.00000    0.04573    0.04897 =
         0.05360    0.00255    0.01661    0.00097
AFIX  23
H10A  2    0.713869    0.501504   -0.121863    11.00000   -1.20000
H10B  2    0.695073    0.556905   -0.213293    11.00000   -1.20000
AFIX   0
C11   1    0.662449    0.485291   -0.310277    11.00000    0.05648    0.04938 =
         0.05308    0.00339    0.01805    0.00489
AFIX  23
H11A  2    0.625740    0.500253   -0.352494    11.00000   -1.20000
H11B  2    0.692073    0.486978   -0.392948    11.00000   -1.20000
AFIX   0
C12   1    0.652821    0.392125   -0.392342    11.00000    0.05359    0.06009 =
         0.04435   -0.00803    0.00513    0.00966
AFIX  23
H12A  2    0.689753    0.394368   -0.450183    11.00000   -1.20000
H12B  2    0.621000    0.402830   -0.463143    11.00000   -1.20000
AFIX   0
C13   1    0.643598    0.333795   -0.335582    11.00000    0.05775    0.05374 =
         0.06024   -0.01469    0.00650    0.01599
AFIX  23
H13A  2    0.648006    0.307235   -0.422557    11.00000   -1.20000
H13B  2    0.673057    0.324611   -0.256346    11.00000   -1.20000
AFIX   0
C14   1    0.578320    0.275496   -0.201231    11.00000    0.07718    0.03801 =
         0.05129   -0.01402   -0.00044    0.00611
AFIX  23
H14A  2    0.607973    0.268953   -0.120511    11.00000   -1.20000
H14B  2    0.581983    0.245776   -0.280235    11.00000   -1.20000
AFIX   0
C15   1    0.519514    0.273689   -0.130910    11.00000    0.07700    0.03765 =
         0.04705   -0.01303   -0.00016   -0.00571
AFIX  23
H15A  2    0.490125    0.284928   -0.208276    11.00000   -1.20000
H15B  2    0.510560    0.235272   -0.096078    11.00000   -1.20000
AFIX   0
C16   1    0.467676    0.314768    0.079166    11.00000    0.05127    0.03249 =
         0.03853    0.00213   -0.00425   -0.00208
C17   1    0.416640    0.286682    0.042139    11.00000    0.07069    0.03654 =
         0.05042   -0.00015   -0.01120   -0.01060
AFIX  43
H17A  2    0.415737    0.262327   -0.044584    11.00000   -1.20000
AFIX   0
C18   1    0.367494    0.293964    0.130314    11.00000    0.05159    0.04729 =
         0.06822    0.01059   -0.01372   -0.00984
AFIX  43
H18A  2    0.332782    0.275065    0.103160    11.00000   -1.20000
AFIX   0
C19   1    0.368492    0.328421    0.257255    11.00000    0.04880    0.05824 =
         0.05904    0.00751   -0.00618    0.00333
AFIX  43
H19A  2    0.334661    0.333068    0.318459    11.00000   -1.20000
AFIX   0
C20   1    0.418949    0.356371    0.295781    11.00000    0.05248    0.04820 =
         0.04742   -0.00103   -0.00970    0.00874
AFIX  43
H20A  2    0.419451    0.380475    0.383063    11.00000   -1.20000
AFIX   0
C21   1    0.468377    0.349579    0.208894    11.00000    0.04602    0.02936 =
         0.03892    0.00123   -0.00783    0.00388
C22   1    0.521380    0.434126    0.222102    11.00000    0.04862    0.03448 =
         0.03218   -0.00614    0.00084   -0.00118
AFIX  23
H22A  2    0.491949    0.443689    0.143136    11.00000   -1.20000
H22B  2    0.559801    0.444446    0.180080    11.00000   -1.20000
AFIX   0
C23   1    0.509979    0.468128    0.366222    11.00000    0.03298    0.03445 =
         0.02527   -0.00339   -0.00126   -0.00060
C24   1    0.657089    0.372917    0.088083    11.00000    0.06498    0.06126 =
         0.07078    0.00169   -0.00987   -0.00130
AFIX  23
H24A  2    0.617993    0.363455    0.127099    11.00000   -1.20000
H24B  2    0.653225    0.384589   -0.021318    11.00000   -1.20000
AFIX   0
CL1   4    0.685380    0.428827    0.197173    11.00000    0.07773    0.07954 =
         0.07068   -0.00530   -0.00710   -0.01505
CL2   4    0.701293    0.313752    0.098284    11.00000    0.06630    0.05858 =
         0.18198    0.01333   -0.02330   -0.00135
HKLF 4
REM  sss in Pccn
REM R1 =  0.0506 for   2588 Fo > 4sig(Fo)  and  0.0949 for all   4211 data
REM    289 parameters refined using      0 restraints
END
WGHT      0.0500      2.4535
REM Highest difference peak  0.475,  deepest hole -0.411,  1-sigma level  0.049
Q1    1   0.7013  0.3220  0.2162  11.00000  0.05    0.48
Q2    1   0.6915  0.3900  0.2289  11.00000  0.05    0.31
Q3    1   0.6458  0.4483  0.2436  11.00000  0.05    0.25
Q4    1   0.5884  0.4394  0.2106  11.00000  0.05    0.19
Q5    1   0.4742  0.5882  0.2085  11.00000  0.05    0.18
Q6    1   0.7498  0.3387  0.1034  11.00000  0.05    0.17
Q7    1   0.4991  0.4986  0.3539  11.00000  0.05    0.16
Q8    1   0.7073  0.4671 -0.3773  11.00000  0.05    0.16
Q9    1   0.5331  0.3779  0.3498  11.00000  0.05    0.16
Q10   1   0.4865  0.2422 -0.0873  11.00000  0.05    0.16
Q11   1   0.5306  0.4890  0.3626  11.00000  0.05    0.16
Q12   1   0.6861  0.3990  0.0594  11.00000  0.05    0.16
Q13   1   0.5234  0.5345  0.4171  11.00000  0.05    0.16
Q14   1   0.6818  0.3083 -0.3546  11.00000  0.05    0.16
Q15   1   0.7328  0.4288  0.2423  11.00000  0.05    0.16
Q16   1   0.6337  0.4164  0.1610  11.00000  0.05    0.15
Q17   1   0.4440  0.2986  0.1058  11.00000  0.05    0.15
Q18   1   0.4961  0.3597  0.2353  11.00000  0.05    0.15
Q19   1   0.5628  0.3727  0.2219  11.00000  0.05    0.15
Q20   1   0.3697  0.3372  0.1640  11.00000  0.05    0.15
;
data_New_Global_Publ_Block
_journal_date_recd_electronic     2014-03-31
_journal_date_accepted     2014-04-10
_journal_name_full     'Acta Crystallographica, Section E'
_journal_year     2014
_journal_volume     70
_journal_issue      5
_journal_page_first     o558
_journal_page_last     o558
_journal_paper_category     QO
_journal_paper_doi     10.1107/S1600536814007971
_journal_coeditor_code     WM5018
_publ_contact_author_name     'Jai Young Lee'
_publ_contact_author_address
;
Department of Chemistry, Konyang University, Nonsan 320-711, Republic of Korea
;
_publ_contact_author_email     'jylee@konyang.ac.kr'
_publ_contact_author_fax     '82417322544'
_publ_contact_author_phone     '82417305586'
_publ_section_title
;\
2,8,15,18,21,24,31,37,44,47,50,53-Dodecaoxaheptacyclo[52.4.0.0^4,35^.0^6,\
33^.0^9,14^.0^25,30^.0^38,43^]octapentaconta-1(54),4,6(33),9(14),10,12,\
25(30),26,28,34,38(43),39,41,55,57-pentadecaene dichloromethane disolvate
;
loop_
    _publ_author_name
    _publ_author_footnote
    _publ_author_address
    'Yun, Ji Ye' .
;
Department of Chemistry, Konyang University, Nonsan 320-711, Republic of Korea
;
    'Ahn, Sung Wan' .
;
Department of Chemistry, Konyang University, Nonsan 320-711, Republic of Korea
;
    'Kim, Dong Hwan' .
;
Department of Chemistry, Konyang University, Nonsan 320-711, Republic of Korea
;
    'Sim*, Wonbo' .
;
Department of Chemistry, Konyang University, Nonsan 320-711, Republic of Korea
;
    'Lee, Jai Young' .
;
Department of Chemistry, Konyang University, Nonsan 320-711, Republic of Korea
;
