# Supplementary material for: 2,8,15,18,21,24,31,37,44,47,50,53-Dodeca­oxahepta­cyclo­[52.4.0.04,35.06,33.09,14.025,30.038,43]octa­penta­conta-1(54),4,6(33),9(14),10,12,25(30),26,28,34,38(43),39,41,55,57-penta­deca­ene di­chloro­methane disolvate
Source: Acta Crystallogr Sect E Struct Rep Online. 2014 Apr 16;70(Pt 5):o558. doi: 10.1107/S1600536814007971 (PMC4011239; doi:10.1107/S1600536814007971)
Supplement: Supplementary file 2 [file e-70-0o558-Isup2.hkl]

# 
# h,k,l, Fc-squared, Fo-squared, sigma(Fo-squared) and status flag 
# 
data_I
_shelx_title ' sss in Pccn' 
_shelx_refln_list_code          4 
_shelx_F_calc_maximum      506.43 
_exptl_crystal_F_000      2024.00 
_reflns_d_resolution_high  0.8409 
 
loop_ 
 _symmetry_equiv_pos_as_xyz 
 'x, y, z' 
 '-x+1/2, -y+1/2, z' 
 '-x, y+1/2, -z+1/2' 
 'x+1/2, -y, -z+1/2' 
 '-x, -y, -z' 
 'x-1/2, y-1/2, -z' 
 'x, -y-1/2, z-1/2' 
 '-x-1/2, y, z-1/2' 
 
_cell_length_a    23.0916 
_cell_length_b    23.9520 
_cell_length_c     8.6426 
_cell_angle_alpha  90.000 
_cell_angle_beta   90.000 
_cell_angle_gamma  90.000 
 
_shelx_F_squared_multiplier     1.000 
 
loop_ 
 _refln_index_h 
 _refln_index_k 
 _refln_index_l 
 _refln_F_squared_calc 
 _refln_F_squared_meas 
 _refln_F_squared_sigma 
 _refln_observed_status 
   4   0   0     3803.08     3535.37    145.36 o 
   6   0   0   256469.69   259571.67   7255.03 o 
   8   0   0        6.89       -7.79     20.77 o 
  10   0   0    20916.94    20591.82    700.84 o 
  12   0   0     3362.75     3146.01    202.47 o 
  14   0   0     4878.02     4646.33    269.95 o 
  16   0   0      222.39      285.53     85.66 o 
  18   0   0    14436.71    15838.42   1025.31 o 
  20   0   0     1722.37     1777.79    131.20 o 
  22   0   0      285.68      295.61     69.83 o 
  24   0   0       12.11       20.77     49.56 o 
  26   0   0       31.47       42.29    111.62 o 
   3   1   0     9227.67     9482.02    211.05 o 
   5   1   0       10.25        4.61     16.22 o 
   7   1   0    26627.21    28116.76    617.61 o 
   9   1   0      587.42      476.76     51.71 o 
  11   1   0     3985.45     3843.50    232.32 o 
  13   1   0     4192.73     3888.23    167.00 o 
  15   1   0     4464.36     4364.52    149.21 o 
  17   1   0     1760.82     1936.58    101.10 o 
  19   1   0      654.48      566.65     71.15 o 
  21   1   0     3143.42     3145.38    125.99 o 
  23   1   0       38.17       39.70     34.20 o 
  25   1   0        1.18        8.91     35.06 o 
  27   1   0      140.65      171.38    144.06 o 
   2   2   0      542.52      436.70     16.41 o 
   4   2   0     2247.43     2191.99     61.86 o 
   6   2   0    68436.26    72819.45   1203.29 o 
   8   2   0     1364.02     1694.41     67.31 o 
  10   2   0      591.16      501.99     44.39 o 
  12   2   0     2442.93     2361.09     95.84 o 
  14   2   0      500.17      459.22     72.14 o 
  16   2   0     3262.44     3116.20    127.33 o 
  18   2   0     3841.98     3582.05    218.41 o 
  20   2   0      973.63      908.40    111.33 o 
  22   2   0     1999.39     2307.20    129.18 o 
  24   2   0       63.87       88.30     39.43 o 
  26   2   0       30.71       30.76     41.42 o 
   1   3   0       97.66       52.64      6.83 o 
   3   3   0     3543.47     3735.94     66.02 o 
   5   3   0    17419.74    17638.00    390.03 o 
   7   3   0    20919.80    22379.31    408.99 o 
   9   3   0    11830.03    11937.25    252.50 o 
  11   3   0     1082.75      883.28    108.47 o 
  13   3   0     6810.13     6842.56    188.01 o 
  15   3   0      398.34      482.83     57.60 o 
  17   3   0      744.18      714.34     72.06 o 
  19   3   0     3961.26     4117.35    194.43 o 
  21   3   0      116.99      151.48     46.94 o 
  23   3   0      127.39      233.52     56.44 o 
  25   3   0        2.73       35.19     37.08 o 
  27   3   0      105.13      158.28    137.57 o 
   0   4   0    20045.35    21748.53    456.11 o 
   2   4   0    12736.03    13437.94    169.78 o 
   4   4   0     9231.92     9042.71    139.20 o 
   6   4   0       35.38       12.78     12.79 o 
   8   4   0     2710.02     3017.54     96.27 o 
  10   4   0       56.66       26.37     19.37 o 
  12   4   0       66.46       62.19     24.35 o 
  14   4   0      383.99      452.17     52.85 o 
  16   4   0     4743.39     4397.16    156.31 o 
  18   4   0     2098.86     2205.86    116.05 o 
  20   4   0      484.38      377.64     61.39 o 
  22   4   0     1143.20     1297.60     98.13 o 
  24   4   0      690.51      663.39     87.81 o 
  26   4   0       51.26       33.32     53.74 o 
   1   5   0       86.69       35.66     10.78 o 
   3   5   0       96.52       58.07     13.81 o 
   5   5   0     1967.05     1731.27     50.61 o 
   7   5   0    11884.34    11987.57    213.72 o 
   9   5   0       59.07       77.47     23.67 o 
  11   5   0      198.32      218.65     36.38 o 
  13   5   0     7668.65     7955.11    210.79 o 
  15   5   0      258.19      234.12     43.70 o 
  17   5   0     1165.83     1223.64     92.13 o 
  19   5   0     2430.41     2262.67    119.98 o 
  21   5   0      145.97      126.43     49.32 o 
  23   5   0        3.65       30.91     40.86 o 
  25   5   0       63.67       91.64     50.75 o 
  27   5   0      128.33       49.47     61.47 o 
   0   6   0     1778.85     1851.57     73.91 o 
   2   6   0        0.00        3.40      9.31 o 
   4   6   0      208.54      165.03     17.99 o 
   6   6   0       79.96       46.57     14.14 o 
   8   6   0     1876.39     1702.20     63.12 o 
  10   6   0      652.46      759.45    102.53 o 
  12   6   0     3071.49     3239.57    192.75 o 
  14   6   0     1576.55     1528.21     84.10 o 
  16   6   0      144.64      209.37     43.23 o 
  18   6   0      339.58      310.07     64.58 o 
  20   6   0      123.65       95.99     47.73 o 
  22   6   0        8.12      -43.83     30.33 o 
  24   6   0      978.13     1081.48    132.54 o 
  26   6   0       13.48       37.68     56.61 o 
   1   7   0     2854.27     2716.10     91.53 o 
   3   7   0     9830.60    10381.08    146.98 o 
   5   7   0     2790.66     2727.69     65.97 o 
   7   7   0      142.75      188.07     23.18 o 
   9   7   0    33694.85    35753.34    561.19 o 
  11   7   0     4451.03     4446.12    352.33 o 
  13   7   0     2033.37     2051.68     96.70 o 
  15   7   0     2338.67     2324.98    110.53 o 
  17   7   0      616.97      482.69     71.00 o 
  19   7   0        0.94       -2.28     35.89 o 
  21   7   0     3732.41     3884.95    169.63 o 
  23   7   0       45.07      -11.41     54.69 o 
  25   7   0      179.48      156.95     60.69 o 
   0   8   0    71524.09    74315.26   1508.74 o 
   2   8   0      376.23      404.76     22.75 o 
   4   8   0     4910.64     4611.37     92.08 o 
   6   8   0     9175.63     9485.12    162.29 o 
   8   8   0      644.76      389.94     35.08 o 
  10   8   0     4808.26     4554.21    122.59 o 
  12   8   0     2634.16     2472.74    105.19 o 
  14   8   0       22.17       -8.88     25.12 o 
  16   8   0      895.58      841.99     76.66 o 
  18   8   0     1844.58     2144.14    118.34 o 
  20   8   0      385.10      413.86     66.95 o 
  22   8   0      641.77      684.66     86.99 o 
  24   8   0        1.60      -23.78     35.77 o 
  26   8   0       46.10      147.76     72.34 o 
   1   9   0    28523.35    30512.19    415.32 o 
   3   9   0     2076.82     2009.36     50.45 o 
   5   9   0      862.74      980.75     41.34 o 
   7   9   0    12119.37    12285.42    204.70 o 
   9   9   0     4572.30     4595.97    122.23 o 
  11   9   0      782.00      588.02     49.18 o 
  13   9   0     1233.20     1176.75     76.04 o 
  15   9   0      592.11      565.22     94.07 o 
  17   9   0      929.38      877.60     82.04 o 
  19   9   0      945.72      949.40     95.21 o 
  21   9   0       36.10       49.29     50.16 o 
  23   9   0       74.31       39.71     41.05 o 
  25   9   0      118.42       89.36     53.43 o 
   0  10   0     1580.32     1779.29     64.72 o 
   2  10   0    18047.44    19759.79    262.22 o 
   4  10   0     1138.49     1371.15     46.91 o 
   6  10   0      656.28      668.71     41.72 o 
   8  10   0     1724.42     1885.38     64.57 o 
  10  10   0     3462.41     3695.12    112.12 o 
  12  10   0     1466.60     1385.37     91.34 o 
  14  10   0       37.17        9.90     27.20 o 
  16  10   0        5.31       33.07     29.83 o 
  18  10   0      283.60      265.36     70.22 o 
  20  10   0        4.37      -11.74     35.90 o 
  22  10   0      704.06      526.68     80.68 o 
  24  10   0        5.60      -40.67     42.83 o 
   1  11   0     5990.22     6156.36    117.08 o 
   3  11   0      381.56      382.18     28.97 o 
   5  11   0     3091.62     2981.01     83.47 o 
   7  11   0        6.34       33.74     17.91 o 
   9  11   0     3680.84     4037.06    103.68 o 
  11  11   0       28.16       56.43     24.23 o 
  13  11   0        9.17        6.28     26.00 o 
  15  11   0     1723.17     1845.78    103.64 o 
  17  11   0      888.29      881.58    103.78 o 
  19  11   0        4.14       -9.63     38.19 o 
  21  11   0      584.69      755.44    146.86 o 
  23  11   0      446.00      599.28     86.46 o 
  25  11   0        0.88      -16.94     46.94 o 
   0  12   0     2123.42     2198.34    171.25 o 
   2  12   0    16127.87    18546.11    255.38 o 
   4  12   0     5805.82     6552.08    118.17 o 
   6  12   0      790.61      889.57     45.22 o 
   8  12   0     3523.63     3855.15    103.78 o 
  10  12   0      247.74      190.94     35.07 o 
  12  12   0        4.84       15.44     24.20 o 
  14  12   0      854.44      765.40     86.80 o 
  16  12   0       27.00        7.99     33.88 o 
  18  12   0      471.27      422.24     67.79 o 
  20  12   0       10.37       59.21     41.52 o 
  22  12   0       22.15       55.84     44.39 o 
  24  12   0      112.26      132.98     76.95 o 
   1  13   0     1265.39     1357.83     51.23 o 
   3  13   0     1173.98     1099.63     44.22 o 
   5  13   0       84.53       84.59     23.47 o 
   7  13   0     1869.77     1854.83     86.33 o 
   9  13   0     2058.52     2164.99     81.52 o 
  11  13   0     1321.74     1307.98     70.49 o 
  13  13   0     1417.70     1394.92     79.51 o 
  15  13   0      944.64      880.64     83.87 o 
  17  13   0      510.71      492.72     71.30 o 
  19  13   0     1796.50     1932.51    124.50 o 
  21  13   0       28.02       35.92     41.91 o 
  23  13   0      245.12      286.45     65.66 o 
   0  14   0       47.81       47.18     21.48 o 
   2  14   0      914.93      820.04     39.57 o 
   4  14   0     2298.50     2493.82     68.36 o 
   6  14   0       46.37       31.38     17.04 o 
   8  14   0     1130.76     1083.67     53.73 o 
  10  14   0      506.40      521.83     53.45 o 
  12  14   0     2753.94     2768.50    167.85 o 
  14  14   0      359.94      414.32     53.45 o 
  16  14   0      185.71      124.90     46.02 o 
  18  14   0      197.14      237.15     59.97 o 
  20  14   0      600.19      574.06     83.59 o 
  22  14   0        2.03       15.27     47.60 o 
   1  15   0     3662.48     3899.75     79.26 o 
   3  15   0        3.70       15.66     15.76 o 
   5  15   0       35.06       22.50     19.31 o 
   7  15   0      223.91      245.36     32.98 o 
   9  15   0      223.99      230.94     37.39 o 
  11  15   0     1971.45     1915.79     90.81 o 
  13  15   0      191.51      161.29     40.34 o 
  15  15   0     1879.87     1856.97    111.42 o 
  17  15   0     2088.17     1959.57    128.43 o 
  19  15   0        1.08       19.47     40.89 o 
  21  15   0       52.98       76.81     50.78 o 
  23  15   0        2.90      -93.02    103.83 o 
   0  16   0     9203.41     9744.72    228.08 o 
   2  16   0      986.64     1025.07     46.13 o 
   4  16   0     1944.87     1733.27     60.79 o 
   6  16   0     6073.91     6271.52    140.92 o 
   8  16   0      842.94      788.40     51.71 o 
  10  16   0      751.72      859.86     82.62 o 
  12  16   0      209.57      208.66     41.51 o 
  14  16   0       90.00       23.51     38.22 o 
  16  16   0      421.42      470.40     71.72 o 
  18  16   0      228.32      334.46     65.56 o 
  20  16   0      119.51      182.07     80.99 o 
  22  16   0      757.28      949.05    166.13 o 
   1  17   0     2417.12     2509.28    111.13 o 
   3  17   0      865.02      777.50     45.73 o 
   5  17   0       12.96       -8.96     19.67 o 
   7  17   0     5002.02     4810.79    128.58 o 
   9  17   0       84.65      126.83     30.80 o 
  11  17   0     1255.98     1450.95     83.21 o 
  13  17   0        0.57      -25.73     35.22 o 
  15  17   0      461.48      458.83     60.75 o 
  17  17   0        1.67      -15.76     51.00 o 
  19  17   0        9.08       40.85     62.83 o 
  21  17   0       81.32      153.18     99.94 o 
   0  18   0      129.38       80.78     37.33 o 
   2  18   0     1845.84     1657.28     54.30 o 
   4  18   0      675.93      770.20     46.30 o 
   6  18   0     1313.04     1232.94     62.49 o 
   8  18   0      351.88      248.14     38.40 o 
  10  18   0      432.72      385.15     62.57 o 
  12  18   0      699.62      744.14     73.18 o 
  14  18   0        1.91       21.86     37.04 o 
  16  18   0      312.19      207.76    138.87 o 
  18  18   0      119.94       63.92    103.83 o 
  20  18   0       28.77      110.94     70.22 o 
   1  19   0     2124.11     2065.07     82.19 o 
   3  19   0     1403.76     1263.95     70.36 o 
   5  19   0       54.47       52.13     36.65 o 
   7  19   0     2718.25     2747.82    144.17 o 
   9  19   0      242.95      239.53     49.08 o 
  11  19   0      173.34      171.17     43.76 o 
  13  19   0      718.30      696.93     89.75 o 
  15  19   0      277.88      216.14     59.69 o 
  17  19   0       49.02      109.32     62.35 o 
  19  19   0        9.20      -11.19     88.25 o 
   0  20   0     9178.91     9889.12    260.39 o 
   2  20   0      179.67      217.47     36.80 o 
   4  20   0      619.36      603.98     64.83 o 
   6  20   0     1022.06     1045.38     74.16 o 
   8  20   0       42.34       37.43     38.53 o 
  10  20   0      783.21      927.28    100.70 o 
  12  20   0      530.87      524.66     77.78 o 
  14  20   0      129.04       97.69     50.27 o 
  16  20   0       44.72      129.11     57.86 o 
  18  20   0      391.65      579.53    114.54 o 
   1  21   0       98.47       53.25     26.06 o 
   3  21   0      312.33      390.20     45.45 o 
   5  21   0      422.99      402.46     70.06 o 
   7  21   0       68.54       73.28     42.05 o 
   9  21   0       93.33       50.62     40.62 o 
  11  21   0      400.89      468.94     79.40 o 
  13  21   0       38.97      -28.80     38.27 o 
  15  21   0      182.86      310.59     74.84 o 
  17  21   0      167.76      155.68     84.36 o 
   0  22   0      107.46      101.10     40.29 o 
   2  22   0      194.13      227.68     44.62 o 
   4  22   0     2435.45     2397.39    139.86 o 
   6  22   0      407.03      499.62     75.20 o 
   8  22   0      842.36      729.46     92.79 o 
  10  22   0      116.51       78.13     62.35 o 
  12  22   0      540.62      466.62     78.42 o 
  14  22   0       12.00       -3.99     44.52 o 
  16  22   0        0.31       12.15     47.31 o 
   1  23   0      145.63      109.09     30.61 o 
   3  23   0        1.12      -34.16     34.38 o 
   5  23   0       31.74       67.65     44.26 o 
   7  23   0      359.31      336.47     65.52 o 
   9  23   0      318.74      332.24     69.61 o 
  11  23   0      432.63      436.00     79.57 o 
  13  23   0       50.09      112.45     55.18 o 
  15  23   0       54.39      130.53     59.91 o 
   0  24   0     2638.52     2977.24    143.18 o 
   2  24   0      101.22       34.04     36.22 o 
   4  24   0      592.36      546.33     81.73 o 
   6  24   0     1319.35     1364.63    115.99 o 
   8  24   0        0.40       74.11     49.59 o 
  10  24   0      171.92      331.82     71.66 o 
  12  24   0       67.28       71.33     52.85 o 
  14  24   0        5.46       18.85     52.89 o 
   1  25   0      603.41      731.64    123.80 o 
   3  25   0      632.39      816.60    164.94 o 
   5  25   0       17.76       40.23     54.14 o 
   7  25   0     1008.87     1172.01    112.21 o 
   9  25   0      293.40      454.46     83.85 o 
  11  25   0      115.73      114.27     70.34 o 
  13  25   0      152.45      239.53     71.26 o 
   0  26   0        8.38       72.68     90.85 o 
   2  26   0        8.26       29.89     56.81 o 
   4  26   0      329.12      333.75    105.13 o 
   6  26   0      105.51      245.48     73.68 o 
   8  26   0      239.75      209.79     64.46 o 
  10  26   0       13.30       98.57     60.21 o 
   1  27   0      129.70      143.25     74.18 o 
   3  27   0      120.46      106.30     79.17 o 
   5  27   0      200.11      269.61     79.64 o 
   7  27   0       97.73      -12.68     63.54 o 
   0  28   0       78.16       57.11    103.83 o 
   2  28   0       25.20       85.66     64.16 o 
   4  28   0      667.00      108.97    402.34 o 
   1   1   1    13972.28    14589.03    153.08 o 
   2   1   1      353.81      297.80     10.20 o 
   3   1   1    22125.71    23377.87    228.68 o 
   4   1   1      257.06      263.53     15.22 o 
   5   1   1     1562.15     1398.88     33.31 o 
   6   1   1    29175.01    29799.29    339.94 o 
   7   1   1     5376.22     5733.40     96.36 o 
   8   1   1     2915.74     2811.88     62.89 o 
   9   1   1     1230.51     1197.51     44.24 o 
  10   1   1       73.47       99.60     18.76 o 
  11   1   1     2665.89     2990.58     85.75 o 
  12   1   1    12777.69    12794.36    244.62 o 
  13   1   1     7755.82     7755.04    157.89 o 
  14   1   1     1534.36     1508.83     62.33 o 
  15   1   1      175.60      142.54     26.42 o 
  16   1   1        7.25       -9.81     16.16 o 
  17   1   1      879.98      798.76     51.32 o 
  18   1   1        0.38       -6.62     20.33 o 
  19   1   1      790.22      761.59     61.58 o 
  20   1   1       18.98       47.19     23.06 o 
  21   1   1      404.91      474.76     45.29 o 
  22   1   1     1233.39     1255.63     62.86 o 
  23   1   1       10.02      -20.86     20.60 o 
  24   1   1        1.27      -20.84     26.52 o 
  25   1   1       23.62       26.99     43.18 o 
  26   1   1        7.21      -58.01     30.63 o 
  27   1   1       30.84       44.88     35.60 o 
   1   2   1       40.05       62.05      5.34 o 
   2   2   1     5862.03     6243.60     69.90 o 
   3   2   1     8386.85     8232.56     90.40 o 
   4   2   1     3935.34     3742.42     53.65 o 
   5   2   1    25334.48    27012.30    287.78 o 
   6   2   1     3273.81     3044.30     60.29 o 
   7   2   1      312.01      259.62     19.56 o 
   8   2   1     2104.01     1925.28     47.57 o 
   9   2   1       24.76       26.73     13.97 o 
  10   2   1     1545.80     1630.74     83.67 o 
  11   2   1        8.95       11.89     18.54 o 
  12   2   1      967.44      905.93     42.40 o 
  13   2   1    10321.95    10289.85    175.56 o 
  14   2   1        3.61       33.76     15.91 o 
  15   2   1      447.37      450.22     38.95 o 
  16   2   1        2.34        7.75     17.70 o 
  17   2   1      298.18      293.90     35.19 o 
  18   2   1       37.66       30.07     22.68 o 
  19   2   1     5588.83     5718.46    137.98 o 
  20   2   1      602.18      682.19     56.19 o 
  21   2   1     1426.43     1323.97     68.62 o 
  22   2   1       20.92       15.17     23.18 o 
  23   2   1        0.91        5.21     24.44 o 
  24   2   1      146.55      170.58     36.40 o 
  25   2   1      132.56      174.60     39.29 o 
  26   2   1        3.16       -5.58     31.27 o 
  27   2   1       28.50        3.89     32.83 o 
   1   3   1    14270.83    14646.06    148.95 o 
   2   3   1     2492.18     2460.27     33.69 o 
   3   3   1    10934.72    11500.01    111.50 o 
   4   3   1    63405.01    69297.15    654.35 o 
   5   3   1    34977.55    36975.21    385.06 o 
   6   3   1     2761.06     3071.31     53.09 o 
   7   3   1      250.01      210.39     18.33 o 
   8   3   1        6.00        2.90      9.78 o 
   9   3   1     6961.78     7050.96    120.91 o 
  10   3   1       39.29       23.83     13.20 o 
  11   3   1     5132.24     5237.98    107.22 o 
  12   3   1      731.08      761.97     39.57 o 
  13   3   1      149.90      143.28     22.87 o 
  14   3   1      610.88      614.92     40.32 o 
  15   3   1      216.20      203.26     27.70 o 
  16   3   1       11.11      -12.50     16.36 o 
  17   3   1      493.11      413.58     40.19 o 
  18   3   1       92.95      113.02     29.60 o 
  19   3   1      168.17      169.78     34.67 o 
  20   3   1     1680.74     1748.76     76.13 o 
  21   3   1      472.97      578.59     54.24 o 
  22   3   1      800.15      789.06     63.08 o 
  23   3   1      320.60      326.85     46.13 o 
  24   3   1      197.23      208.42     45.01 o 
  25   3   1      310.91      428.76    106.73 o 
  26   3   1       30.44       93.48     38.24 o 
  27   3   1       95.92      132.94     40.82 o 
   1   4   1     5010.51     5299.63     64.53 o 
   2   4   1    17138.27    17716.52    181.36 o 
   3   4   1       12.59      -11.33      7.02 o 
   4   4   1     5006.88     4868.90     62.15 o 
   5   4   1      292.65      172.04     14.45 o 
   6   4   1     8073.68     8036.96    106.11 o 
   7   4   1     2155.11     2035.42     52.12 o 
   8   4   1      690.35      746.36     31.11 o 
   9   4   1      947.04      913.08     35.47 o 
  10   4   1     4840.87     4914.80     92.85 o 
  11   4   1     6474.02     6616.79    115.58 o 
  12   4   1      940.78      789.30     41.37 o 
  13   4   1       48.03       -2.31     13.89 o 
  14   4   1       85.58       69.39     19.53 o 
  15   4   1      134.01      108.35     22.76 o 
  16   4   1     3224.56     3212.99     92.04 o 
  17   4   1      801.13      702.97     51.90 o 
  18   4   1      181.54      202.29     32.65 o 
  19   4   1     2872.82     3117.23     99.49 o 
  20   4   1      451.24      558.82     52.52 o 
  21   4   1      121.55       96.82     33.29 o 
  22   4   1     1168.32     1256.55     97.70 o 
  23   4   1       62.14       24.62     27.29 o 
  24   4   1       72.05       63.95     35.35 o 
  25   4   1      852.63      943.54     83.43 o 
  26   4   1      474.67      522.67     66.11 o 
  27   4   1       32.16        2.91     32.76 o 
   1   5   1    18698.05    20468.30    208.24 o 
   2   5   1    74474.96    79349.76    749.62 o 
   3   5   1      681.24      758.74     22.82 o 
   4   5   1      106.28       97.81     11.09 o 
   5   5   1      651.37      499.05     19.46 o 
   6   5   1        2.19       -1.45      8.29 o 
   7   5   1      244.29      177.06     16.49 o 
   8   5   1      345.89      301.59     21.45 o 
   9   5   1      847.62      686.11     32.20 o 
  10   5   1       56.39       47.12     19.71 o 
  11   5   1      935.90      949.09     40.14 o 
  12   5   1     4859.78     5167.29    109.78 o 
  13   5   1      620.43      569.79     47.41 o 
  14   5   1      592.04      563.38     41.10 o 
  15   5   1      280.86      288.98     39.02 o 
  16   5   1      157.48      148.98     27.23 o 
  17   5   1     1328.17     1329.15     61.70 o 
  18   5   1      715.75      757.54     57.85 o 
  19   5   1      357.37      314.07     42.18 o 
  20   5   1     1155.05     1260.93     67.61 o 
  21   5   1      318.21      330.85     43.52 o 
  22   5   1       10.39        6.58     25.73 o 
  23   5   1        1.07       -9.98     24.84 o 
  24   5   1      242.44      304.39     51.69 o 
  25   5   1        0.05        4.47     40.16 o 
  26   5   1       69.61      106.48     39.36 o 
   1   6   1     5019.95     5244.73     68.86 o 
   2   6   1    16275.91    17918.15    188.44 o 
   3   6   1    57883.09    61441.17    624.88 o 
   4   6   1     7390.00     7380.17     88.97 o 
   5   6   1     1521.61     1377.77     43.79 o 
   6   6   1    10712.90    10559.27    127.99 o 
   7   6   1     1635.57     1586.85     40.81 o 
   8   6   1     4658.56     4411.90     76.61 o 
   9   6   1       38.14       41.95     13.86 o 
  10   6   1      108.46       84.09     17.93 o 
  11   6   1       24.48       19.23     14.04 o 
  12   6   1     3521.04     3502.43     81.32 o 
  13   6   1     4684.89     4908.71    114.73 o 
  14   6   1      358.06      266.23     31.55 o 
  15   6   1     1302.17     1286.46     57.93 o 
  16   6   1       75.00       50.86     20.81 o 
  17   6   1        2.49       -9.53     19.80 o 
  18   6   1       16.32      -11.81     20.65 o 
  19   6   1      196.96      123.20     31.57 o 
  20   6   1      315.35      279.48     42.95 o 
  21   6   1      223.97      281.83     42.53 o 
  22   6   1       29.93       67.12     28.55 o 
  23   6   1      190.80      165.38     51.47 o 
  24   6   1      627.78      625.32     69.32 o 
  25   6   1      171.98      182.77     47.98 o 
  26   6   1       44.95       67.59     39.07 o 
   1   7   1    26599.79    28575.83    288.70 o 
   2   7   1     4704.25     4569.87     68.64 o 
   3   7   1     1716.70     1683.72     35.74 o 
   4   7   1     1387.18     1121.41     28.59 o 
   5   7   1      287.10      270.01     17.54 o 
   6   7   1     6490.36     6027.44     86.85 o 
   7   7   1     1091.95     1008.53     31.81 o 
   8   7   1     1681.48     1668.07     45.02 o 
   9   7   1       35.62       26.17     15.20 o 
  10   7   1     3147.52     3121.39     67.27 o 
  11   7   1      819.39      819.18     38.71 o 
  12   7   1     4741.92     4719.47    124.87 o 
  13   7   1       11.67       -6.02     14.97 o 
  14   7   1     1491.09     1365.44     57.62 o 
  15   7   1      252.29      176.63     28.67 o 
  16   7   1      554.60      547.53     45.88 o 
  17   7   1      767.78      726.17     53.10 o 
  18   7   1      100.69       94.59     27.42 o 
  19   7   1      147.93      162.83     33.04 o 
  20   7   1     1726.45     1943.56    128.18 o 
  21   7   1      317.67      311.69     43.93 o 
  22   7   1      105.36      107.72     33.79 o 
  23   7   1        1.95      -31.03     28.31 o 
  24   7   1       56.38       59.41     35.74 o 
  25   7   1        6.69        7.04     32.36 o 
  26   7   1      106.57       41.93     40.45 o 
   1   8   1     3062.80     3297.69     53.66 o 
   2   8   1        8.11        0.51      7.52 o 
   3   8   1      222.66      178.87     15.18 o 
   4   8   1      853.02      918.39     26.97 o 
   5   8   1      762.45      818.61     26.72 o 
   6   8   1      678.22      649.26     26.33 o 
   7   8   1       23.97       30.88     12.34 o 
   8   8   1     4362.56     4812.61     81.08 o 
   9   8   1      513.28      520.56     30.03 o 
  10   8   1     2211.51     2244.01     63.40 o 
  11   8   1        6.53       16.21     13.63 o 
  12   8   1       87.02       47.24     17.83 o 
  13   8   1       59.77      101.87     20.51 o 
  14   8   1       42.53       62.74     22.20 o 
  15   8   1       55.76       76.47     22.86 o 
  16   8   1        0.17       16.44     19.73 o 
  17   8   1      283.97      342.51     39.58 o 
  18   8   1      277.60      355.45     42.39 o 
  19   8   1      381.71      463.13     48.92 o 
  20   8   1        2.51       -5.02     26.88 o 
  21   8   1      326.79      338.71     44.82 o 
  22   8   1       12.95        0.01     26.85 o 
  23   8   1       47.23       31.34     33.03 o 
  24   8   1      260.31      272.38     51.22 o 
  25   8   1       49.51       48.30     40.49 o 
  26   8   1        0.41       26.89     40.52 o 
   1   9   1      309.01      261.35     17.72 o 
   2   9   1       69.25       69.26     11.75 o 
   3   9   1      141.70      121.80     13.88 o 
   4   9   1     2893.90     2823.47     50.83 o 
   5   9   1     1883.35     1741.26     39.91 o 
   6   9   1     4054.33     4177.14     67.88 o 
   7   9   1      116.62      117.72     17.40 o 
   8   9   1       69.57       39.37     14.16 o 
   9   9   1      565.39      553.68     35.48 o 
  10   9   1     1768.26     1578.81     59.60 o 
  11   9   1      812.57      943.00     40.66 o 
  12   9   1       77.50       49.36     16.04 o 
  13   9   1     1431.91     1531.28     56.56 o 
  14   9   1     1107.70     1012.06     53.35 o 
  15   9   1       68.68       36.99     21.11 o 
  16   9   1      450.14      360.23     46.52 o 
  17   9   1       53.10       66.11     24.05 o 
  18   9   1      363.46      308.97     40.72 o 
  19   9   1      201.78      137.40     32.17 o 
  20   9   1        5.49       13.34     24.80 o 
  21   9   1      160.92      192.52     37.53 o 
  22   9   1       10.47       28.50     29.01 o 
  23   9   1        1.92       32.41     31.39 o 
  24   9   1        0.67        5.20     36.39 o 
  25   9   1        6.33       -5.02     42.55 o 
   1  10   1        1.96       -7.00      8.74 o 
   2  10   1     1005.94      972.72     30.59 o 
   3  10   1     1313.35     1104.35     36.63 o 
   4  10   1     4236.49     3989.51     81.59 o 
   5  10   1    12629.81    13116.03    152.16 o 
   6  10   1     2298.41     2324.31     50.27 o 
   7  10   1     3506.16     3606.32     68.36 o 
   8  10   1      217.73      257.84     22.95 o 
   9  10   1      103.08      109.12     17.30 o 
  10  10   1       24.85        3.99     12.55 o 
  11  10   1      363.19      315.60     27.84 o 
  12  10   1      721.99      727.00     42.55 o 
  13  10   1     4493.06     4467.76    119.65 o 
  14  10   1     1694.48     1517.38     63.69 o 
  15  10   1      703.90      694.75     50.56 o 
  16  10   1      461.75      446.92     49.46 o 
  17  10   1      228.46      164.93     33.86 o 
  18  10   1      439.14      354.27     42.96 o 
  19  10   1        8.35      -40.40     23.03 o 
  20  10   1        7.38       33.46     31.73 o 
  21  10   1       18.65       41.92     32.89 o 
  22  10   1        3.37      -26.54     25.24 o 
  23  10   1       96.46       44.84     35.01 o 
  24  10   1       49.11       87.53     42.38 o 
  25  10   1      169.75      136.59     44.39 o 
   1  11   1        0.99      -12.44      9.40 o 
   2  11   1     1406.40     1436.59     46.29 o 
   3  11   1      228.14      355.26     24.58 o 
   4  11   1        6.66        4.38     11.52 o 
   5  11   1    11993.36    12419.26    148.08 o 
   6  11   1     1767.24     1764.88     44.01 o 
   7  11   1     1109.43     1002.59     36.27 o 
   8  11   1     7883.94     8875.16    127.18 o 
   9  11   1     3435.70     3372.26     94.95 o 
  10  11   1      627.54      653.85     34.28 o 
  11  11   1     2036.06     2101.55     57.18 o 
  12  11   1     1282.85     1417.39     51.58 o 
  13  11   1      712.48      705.22     41.66 o 
  14  11   1      744.69      815.98     50.33 o 
  15  11   1      709.11      721.00     52.08 o 
  16  11   1      311.57      388.93     42.81 o 
  17  11   1      260.46      259.17     37.94 o 
  18  11   1       75.23       65.88     26.90 o 
  19  11   1        0.06       10.64     25.64 o 
  20  11   1       18.03       18.41     27.19 o 
  21  11   1        2.72       25.41     27.53 o 
  22  11   1        0.16        2.39     29.14 o 
  23  11   1      289.19      371.81     59.50 o 
  24  11   1       70.78       98.33     44.08 o 
  25  11   1        3.47      -13.42     44.18 o 
   1  12   1        0.01        8.69      8.42 o 
   2  12   1      308.11      306.90     20.77 o 
   3  12   1      761.14      849.96     34.09 o 
   4  12   1       27.47       25.20     11.76 o 
   5  12   1       49.54       59.47     13.71 o 
   6  12   1     1924.43     1796.90     50.19 o 
   7  12   1      515.27      508.38     30.04 o 
   8  12   1     1407.80     1405.87     43.86 o 
   9  12   1      200.41      213.20     22.56 o 
  10  12   1      305.33      308.22     26.75 o 
  11  12   1     1710.14     1760.39     53.45 o 
  12  12   1      195.81      190.10     31.34 o 
  13  12   1       63.42       40.71     18.92 o 
  14  12   1        7.58       21.79     19.87 o 
  15  12   1     1076.05     1058.46     57.12 o 
  16  12   1      506.44      610.82     53.90 o 
  17  12   1      195.62      193.99     34.32 o 
  18  12   1      353.41      407.46     48.13 o 
  19  12   1      131.70      174.67     36.23 o 
  20  12   1      168.33      150.91     37.25 o 
  21  12   1       86.38      102.32     34.30 o 
  22  12   1      118.34       73.40     35.68 o 
  23  12   1        6.09       -1.07     51.33 o 
  24  12   1        1.12      -50.11     39.53 o 
   1  13   1      712.90      597.38     21.83 o 
   2  13   1     1965.96     2107.81     44.37 o 
   3  13   1       78.59       50.14     14.85 o 
   4  13   1     2159.77     2038.42     48.30 o 
   5  13   1     1070.94      920.73     33.37 o 
   6  13   1     1178.64     1244.95     38.90 o 
   7  13   1       12.26       -6.94     12.27 o 
   8  13   1       70.09       84.25     16.95 o 
   9  13   1       24.44       53.79     15.91 o 
  10  13   1      393.82      408.14     31.57 o 
  11  13   1     1900.69     2064.94     58.97 o 
  12  13   1        4.48       -3.63     15.74 o 
  13  13   1      854.55      849.99     47.71 o 
  14  13   1      613.77      668.86     49.83 o 
  15  13   1      107.06      142.07     32.24 o 
  16  13   1      339.67      439.52     45.00 o 
  17  13   1      341.06      348.41     44.35 o 
  18  13   1      557.73      694.73     58.43 o 
  19  13   1       11.91        4.19     27.96 o 
  20  13   1      340.59      349.55     50.11 o 
  21  13   1       34.73       43.69     36.35 o 
  22  13   1        5.68       35.36     35.80 o 
  23  13   1        4.16       19.75     45.94 o 
  24  13   1      140.21      128.74     53.80 o 
   1  14   1     2149.52     2226.20     38.16 o 
   2  14   1     1654.79     1614.46     38.79 o 
   3  14   1       86.48       95.63     13.80 o 
   4  14   1     3871.87     3971.39     72.18 o 
   5  14   1      115.91      141.25     18.33 o 
   6  14   1      176.60      168.44     19.12 o 
   7  14   1       25.31       15.33     13.57 o 
   8  14   1      105.02       97.77     18.68 o 
   9  14   1       75.01       65.72     17.56 o 
  10  14   1      135.25      123.15     20.40 o 
  11  14   1      427.45      399.06     31.99 o 
  12  14   1      176.79      151.69     25.26 o 
  13  14   1      464.17      518.75     37.97 o 
  14  14   1       25.13       42.65     22.44 o 
  15  14   1       50.96       54.78     27.08 o 
  16  14   1      231.03      279.54     54.87 o 
  17  14   1      406.44      462.48     49.97 o 
  18  14   1        0.56       -6.49     30.42 o 
  19  14   1       37.77       17.57     32.31 o 
  20  14   1       15.38       15.96     35.13 o 
  21  14   1      213.05      221.50     48.16 o 
  22  14   1       14.33       -4.87     40.78 o 
  23  14   1      136.49      206.75     58.25 o 
   1  15   1     1328.18     1414.09     32.87 o 
   2  15   1     7229.97     7417.71    102.71 o 
   3  15   1      572.52      466.03     24.51 o 
   4  15   1      562.64      478.35     29.03 o 
   5  15   1      658.13      677.63     44.65 o 
   6  15   1      539.37      492.70     33.37 o 
   7  15   1      373.91      362.60     29.41 o 
   8  15   1      290.37      288.25     28.14 o 
   9  15   1      124.14       92.16     20.17 o 
  10  15   1        3.48       23.95     16.59 o 
  11  15   1      287.71      259.23     31.83 o 
  12  15   1     1204.30     1120.44     50.51 o 
  13  15   1      178.30      164.30     27.11 o 
  14  15   1       68.20       94.32     25.18 o 
  15  15   1        7.85       28.30     24.95 o 
  16  15   1      649.81      628.29     64.54 o 
  17  15   1      166.91      185.46     42.26 o 
  18  15   1      117.82       72.79     40.46 o 
  19  15   1       39.02       24.43     41.12 o 
  20  15   1      326.87      448.70     58.93 o 
  21  15   1       62.95       75.20     42.82 o 
  22  15   1       22.39       47.63     40.35 o 
  23  15   1       10.47        8.21     48.43 o 
   1  16   1     4358.29     4215.27     62.18 o 
   2  16   1       85.78       88.91     13.42 o 
   3  16   1      304.34      269.06     24.15 o 
   4  16   1       59.91       63.08     16.80 o 
   5  16   1        9.24        5.18     14.10 o 
   6  16   1      386.50      412.76     29.97 o 
   7  16   1     1181.15     1137.20     43.32 o 
   8  16   1      582.69      529.76     35.96 o 
   9  16   1        6.43      -16.31     15.97 o 
  10  16   1        1.66       10.23     18.30 o 
  11  16   1      899.23      895.74     45.33 o 
  12  16   1       41.60       61.59     22.95 o 
  13  16   1      261.09      164.44     29.05 o 
  14  16   1        0.48      -23.75     20.19 o 
  15  16   1        0.32      -27.40     26.28 o 
  16  16   1       54.45       56.26     29.89 o 
  17  16   1        9.52       42.82     33.44 o 
  18  16   1       30.67       76.36     38.18 o 
  19  16   1      610.89      670.24     70.30 o 
  20  16   1       17.23      -37.16     37.11 o 
  21  16   1       68.74       81.48     41.91 o 
  22  16   1       13.56       47.30     42.37 o 
   1  17   1      128.54      131.75     17.43 o 
   2  17   1      284.04      249.17     29.98 o 
   3  17   1      537.26      496.93     31.77 o 
   4  17   1        6.58        6.42     14.64 o 
   5  17   1     1418.66     1408.02     46.14 o 
   6  17   1      759.34      826.39     37.81 o 
   7  17   1        0.44      -15.40     15.41 o 
   8  17   1       50.35       86.03     21.31 o 
   9  17   1        1.54      -25.89     18.01 o 
  10  17   1       99.73      107.07     23.55 o 
  11  17   1       97.80      122.52     28.14 o 
  12  17   1      602.16      699.93     49.57 o 
  13  17   1       28.25       32.66     21.87 o 
  14  17   1       40.38       55.64     26.77 o 
  15  17   1       18.96       20.76     27.29 o 
  16  17   1        2.89       48.99     30.15 o 
  17  17   1        8.53        1.26     32.60 o 
  18  17   1        0.11       64.33     34.99 o 
  19  17   1      233.62      280.19     55.31 o 
  20  17   1       51.67      119.19     46.56 o 
  21  17   1        1.56        2.96     38.72 o 
   1  18   1       33.93       41.81     15.85 o 
   2  18   1      925.60      888.92     45.25 o 
   3  18   1       29.12       27.39     16.08 o 
   4  18   1      185.75      181.30     23.55 o 
   5  18   1     4605.19     4719.64     89.42 o 
   6  18   1     1499.19     1438.40     57.60 o 
   7  18   1       48.57       76.98     22.80 o 
   8  18   1        2.52      -10.16     18.72 o 
   9  18   1        3.29       -2.94     20.35 o 
  10  18   1       14.08       13.90     21.19 o 
  11  18   1       94.35       86.24     25.17 o 
  12  18   1      258.48      260.04     35.91 o 
  13  18   1     1767.12     1881.43     72.30 o 
  14  18   1      130.68      155.74     33.48 o 
  15  18   1       68.60       32.60     31.34 o 
  16  18   1      180.36      235.11     42.21 o 
  17  18   1      198.62      120.57     41.17 o 
  18  18   1        7.97      -67.14     33.57 o 
  19  18   1      151.37      219.03     52.73 o 
  20  18   1       21.62      -73.22     61.66 o 
  21  18   1        0.77      -45.97     43.99 o 
   1  19   1      786.27      807.63     36.65 o 
   2  19   1      790.79      681.43     33.03 o 
   3  19   1     1164.36     1178.80     47.91 o 
   4  19   1     1130.16     1128.06     48.88 o 
   5  19   1     1579.21     1477.05     54.10 o 
   6  19   1      882.17      881.64     47.78 o 
   7  19   1        2.69       -6.54     19.86 o 
   8  19   1        4.76       31.57     21.77 o 
   9  19   1       63.79       48.68     21.99 o 
  10  19   1       37.46       27.94     20.91 o 
  11  19   1        5.49        4.75     22.70 o 
  12  19   1      745.65      807.30     54.93 o 
  13  19   1      398.01      415.15     51.14 o 
  14  19   1        0.55       40.47     27.87 o 
  15  19   1       29.97      -10.23     31.35 o 
  16  19   1      795.80      841.54     69.22 o 
  17  19   1      456.39      587.31     61.85 o 
  18  19   1        0.24        9.03     46.01 o 
  19  19   1       23.00       37.90     62.19 o 
  20  19   1        8.84       51.03     48.76 o 
   1  20   1      315.17      258.16     26.50 o 
   2  20   1     1225.25     1089.21     39.76 o 
   3  20   1      107.99       58.17     19.50 o 
   4  20   1      385.01      353.75     34.70 o 
   5  20   1       57.08       81.85     24.01 o 
   6  20   1       10.00       22.39     19.44 o 
   7  20   1        2.99        6.66     20.12 o 
   8  20   1       14.15       12.15     22.37 o 
   9  20   1      217.01      207.31     35.75 o 
  10  20   1        4.04       36.31     26.33 o 
  11  20   1       89.14       95.50     29.91 o 
  12  20   1       28.44       16.77     29.29 o 
  13  20   1      397.78      441.34     48.16 o 
  14  20   1      105.25       47.22     30.02 o 
  15  20   1        6.61       64.96     33.56 o 
  16  20   1      774.82      925.17     84.57 o 
  17  20   1      255.77      298.44     58.35 o 
  18  20   1       37.29       47.91     47.79 o 
  19  20   1      306.93      446.96    103.18 o 
   1  21   1      176.25      157.21     24.76 o 
   2  21   1      404.75      395.21     38.92 o 
   3  21   1      778.60      810.46     70.76 o 
   4  21   1      553.07      533.00     44.55 o 
   5  21   1     2057.43     1941.93     70.00 o 
   6  21   1      898.83      959.41     60.37 o 
   7  21   1       44.05       72.33     25.64 o 
   8  21   1        0.05        8.86     24.49 o 
   9  21   1       45.50       67.03     28.01 o 
  10  21   1       48.80       65.61     26.18 o 
  11  21   1       21.35       44.76     27.84 o 
  12  21   1     1521.47     1578.77     74.14 o 
  13  21   1      226.48      239.72     45.22 o 
  14  21   1      333.31      349.97     51.59 o 
  15  21   1       17.40       30.81     33.71 o 
  16  21   1        0.05       51.82     40.01 o 
  17  21   1       16.00        8.22     45.38 o 
  18  21   1      192.28      206.59     63.22 o 
   1  22   1        4.50       59.05     27.10 o 
   2  22   1      116.97      100.74     25.95 o 
   3  22   1       14.36       -0.71     23.37 o 
   4  22   1       46.87       61.57     25.31 o 
   5  22   1      248.27      213.48     32.16 o 
   6  22   1       42.49       45.07     26.92 o 
   7  22   1     1446.98     1582.38     96.26 o 
   8  22   1      607.31      729.54     58.24 o 
   9  22   1       31.86      -21.30     24.48 o 
  10  22   1        7.54       19.01     26.77 o 
  11  22   1       25.35       15.67     29.82 o 
  12  22   1       59.77       63.26     33.37 o 
  13  22   1       28.15       42.43     34.01 o 
  14  22   1       40.11       49.20     36.43 o 
  15  22   1       44.37      -21.09     32.98 o 
  16  22   1      169.26      211.41     51.90 o 
  17  22   1      362.82      411.74     64.19 o 
   1  23   1        8.44      -10.92     23.81 o 
   2  23   1        7.78       12.98     24.62 o 
   3  23   1      113.31      115.83     30.00 o 
   4  23   1      273.07      240.70     34.15 o 
   5  23   1        0.72      -23.15     21.20 o 
   6  23   1      227.44      218.61     37.59 o 
   7  23   1       92.53       58.47     28.34 o 
   8  23   1      936.80     1103.33    104.67 o 
   9  23   1       15.29       -3.67     29.15 o 
  10  23   1       24.17       49.77     32.62 o 
  11  23   1       77.10      110.18     35.72 o 
  12  23   1       53.15       87.64     38.66 o 
  13  23   1       55.12       76.32     39.29 o 
  14  23   1        9.55       13.59     34.80 o 
  15  23   1        0.17       -4.69     35.56 o 
   1  24   1      434.61      428.37     51.61 o 
   2  24   1       18.10       39.66     26.56 o 
   3  24   1       83.66       83.10     28.62 o 
   4  24   1        9.78        0.60     24.40 o 
   5  24   1      756.50      955.72     79.83 o 
   6  24   1      372.02      367.34     56.18 o 
   7  24   1       34.19       90.11     34.83 o 
   8  24   1        0.59      -34.47     28.59 o 
   9  24   1       18.88        1.18     32.80 o 
  10  24   1       38.34       68.61     34.73 o 
  11  24   1       61.96        0.36     35.21 o 
  12  24   1      102.24      148.98     42.68 o 
  13  24   1       28.12       48.75     41.40 o 
  14  24   1       10.67       39.06     38.22 o 
   1  25   1       14.62      -20.00     25.39 o 
   2  25   1      164.53      124.18     34.46 o 
   3  25   1       71.66        7.80     28.44 o 
   4  25   1      297.35      372.88     52.10 o 
   5  25   1       12.71      -22.33     38.83 o 
   6  25   1      188.66      123.92     57.56 o 
   7  25   1        4.57       18.93     42.75 o 
   8  25   1       14.38       24.31     36.18 o 
   9  25   1        0.20        8.36     38.01 o 
  10  25   1       53.93       70.75     38.28 o 
  11  25   1        7.54      -27.89     34.50 o 
  12  25   1      162.89      132.48     44.98 o 
   1  26   1       36.62       30.08     27.36 o 
   2  26   1        0.42        2.57     33.85 o 
   3  26   1       17.94       34.18     38.37 o 
   4  26   1       67.94      118.37     41.36 o 
   5  26   1      516.08      608.56     73.12 o 
   6  26   1      437.81      537.50     68.71 o 
   7  26   1      242.75      247.02     63.12 o 
   8  26   1      115.93      113.60     60.54 o 
   9  26   1       14.56       28.93     40.83 o 
  10  26   1        7.83      -76.00     44.46 o 
   1  27   1      423.09      406.28     72.98 o 
   2  27   1      124.82      144.81     41.10 o 
   3  27   1      223.88      213.46     46.91 o 
   4  27   1      231.20      275.30     77.37 o 
   5  27   1      268.38      303.32     55.27 o 
   6  27   1       89.61       90.72     42.95 o 
   7  27   1       13.92       37.83     37.53 o 
   8  27   1      308.56      209.42     61.25 o 
   1  28   1       15.06       71.99     47.71 o 
   2  28   1      222.77       36.05     56.95 o 
   3  28   1       14.41       77.31     45.92 o 
   4  28   1      136.43       61.98     51.49 o 
   0   0   2   117776.19   129004.53   3626.22 o 
   1   0   2    62338.93    66878.48   1098.44 o 
   2   0   2      439.09      267.93     26.64 o 
   3   0   2     4944.49     5112.46    118.81 o 
   4   0   2     6771.86     7518.90    137.96 o 
   5   0   2     6833.21     6415.93    149.74 o 
   6   0   2     3407.98     3448.61    100.21 o 
   7   0   2     9321.43     9580.62    192.10 o 
   8   0   2     4514.99     4608.73    101.16 o 
   9   0   2    21774.93    23623.47    379.31 o 
  10   0   2     2314.83     2491.01     77.05 o 
  11   0   2      273.57      339.96     33.04 o 
  12   0   2     9518.31     9765.30    197.88 o 
  13   0   2     1172.23     1114.54     63.16 o 
  14   0   2     1279.90     1250.29    113.60 o 
  15   0   2      215.00      211.58     37.72 o 
  16   0   2       87.05       84.85     30.88 o 
  17   0   2      574.30      485.02     57.73 o 
  18   0   2      273.59      242.96     57.27 o 
  19   0   2     4483.62     4933.39    171.68 o 
  20   0   2      113.77      101.80     38.07 o 
  21   0   2     1244.63     1410.97    104.91 o 
  22   0   2      105.18       96.03     46.49 o 
  23   0   2       16.95       35.22     43.09 o 
  24   0   2       55.98      108.12     46.90 o 
  25   0   2       99.57      125.44     54.19 o 
  26   0   2       23.75       85.63     54.74 o 
   0   1   2    35467.31    37401.81    627.34 o 
   1   1   2        0.76        4.28      8.03 o 
   2   1   2    16525.03    17304.65    202.45 o 
   3   1   2     3918.06     3877.15     60.88 o 
   4   1   2     8315.90     8732.56    109.69 o 
   5   1   2      829.84      750.60     33.53 o 
   6   1   2    10140.69    10423.86    138.51 o 
   7   1   2        0.24       12.50      8.59 o 
   8   1   2      573.14      543.98     25.36 o 
   9   1   2     2249.88     2527.16     57.20 o 
  10   1   2      611.45      740.71     35.94 o 
  11   1   2     2317.90     2330.19     59.54 o 
  12   1   2     1816.27     1888.76     60.13 o 
  13   1   2     1025.83      905.07     47.20 o 
  14   1   2      227.29      257.48     32.12 o 
  15   1   2       26.79       42.58     20.92 o 
  16   1   2       49.45       63.24     20.54 o 
  17   1   2      110.44      106.36     22.20 o 
  18   1   2      808.30      781.71     49.09 o 
  19   1   2        2.33        4.41     20.90 o 
  20   1   2      148.18      184.71     38.12 o 
  21   1   2      354.77      223.71     43.07 o 
  22   1   2       78.00      106.19     58.90 o 
  23   1   2       47.86        3.95     39.86 o 
  24   1   2        0.02      -21.95     33.29 o 
  25   1   2       29.95       38.77     32.74 o 
  26   1   2       15.66        9.47     31.85 o 
   0   2   2     8348.90     7761.83    172.07 o 
   1   2   2     1480.03     1465.93     30.56 o 
   2   2   2      407.77      324.96     14.74 o 
   3   2   2    15049.35    15791.94    155.65 o 
   4   2   2     8934.47     9115.58     99.39 o 
   5   2   2     1811.78     1780.79     41.01 o 
   6   2   2    13869.00    14205.19    168.96 o 
   7   2   2     2519.40     2360.66     47.74 o 
   8   2   2     3093.19     2884.17     60.27 o 
   9   2   2     1671.85     1590.94     42.48 o 
  10   2   2     3098.29     2938.42     65.24 o 
  11   2   2      708.67      652.73     33.25 o 
  12   2   2     1594.66     1716.48     53.32 o 
  13   2   2     1311.36     1169.37     45.36 o 
  14   2   2     1546.26     1461.53     56.06 o 
  15   2   2       90.69       85.77     21.63 o 
  16   2   2       10.26       20.69     17.97 o 
  17   2   2      830.31      749.66     52.80 o 
  18   2   2      376.03      277.94     40.44 o 
  19   2   2       74.78       60.71     23.52 o 
  20   2   2        0.00      -16.02     23.79 o 
  21   2   2      209.22      165.58     55.75 o 
  22   2   2      192.42      199.89     40.66 o 
  23   2   2        3.65      -37.04     24.57 o 
  24   2   2        8.79       22.81     29.89 o 
  25   2   2       54.87      -12.02     33.08 o 
  26   2   2        7.27       12.04     36.57 o 
   0   3   2      551.49      425.63     21.72 o 
   1   3   2     4904.16     5018.27     64.09 o 
   2   3   2      702.09      670.98     19.17 o 
   3   3   2     6753.48     6626.29     75.11 o 
   4   3   2      807.27      777.31     21.60 o 
   5   3   2     5142.71     5236.37     67.13 o 
   6   3   2    10975.36    10878.89    120.58 o 
   7   3   2    20116.79    21177.22    226.01 o 
   8   3   2      235.83      289.58     20.85 o 
   9   3   2     7450.46     8287.44    119.59 o 
  10   3   2      880.59      962.22     39.09 o 
  11   3   2     1501.67     1365.20     46.20 o 
  12   3   2     2628.07     2401.77     64.26 o 
  13   3   2        0.41      -10.77     14.10 o 
  14   3   2       71.47       68.03     19.10 o 
  15   3   2      106.58       66.78     20.70 o 
  16   3   2       24.50       39.10     19.80 o 
  17   3   2      887.87      926.71     55.06 o 
  18   3   2       71.14       74.70     24.93 o 
  19   3   2       33.66       37.25     25.38 o 
  20   3   2      633.73      551.37     58.12 o 
  21   3   2       21.21       -4.28     27.20 o 
  22   3   2      125.63       81.28     34.07 o 
  23   3   2      223.55      227.62     45.39 o 
  24   3   2      313.55      487.86     62.67 o 
  25   3   2       31.69        5.18     44.91 o 
  26   3   2       11.06       28.66     30.91 o 
   0   4   2    35356.18    40960.05    530.66 o 
   1   4   2    25787.69    27388.31    259.13 o 
   2   4   2     5668.55     5799.88     64.76 o 
   3   4   2     1785.96     1718.10     32.58 o 
   4   4   2      342.23      371.02     17.01 o 
   5   4   2     4173.88     4201.14     58.43 o 
   6   4   2      432.63      469.83     19.44 o 
   7   4   2      197.32      174.49     15.37 o 
   8   4   2      651.41      631.10     25.02 o 
   9   4   2      271.64      314.29     26.81 o 
  10   4   2      587.63      472.34     30.84 o 
  11   4   2      340.81      355.57     29.21 o 
  12   4   2      405.94      388.77     30.79 o 
  13   4   2       18.77       39.65     16.04 o 
  14   4   2        0.05       14.51     15.82 o 
  15   4   2      863.99      859.41     47.10 o 
  16   4   2      572.74      542.33     44.74 o 
  17   4   2     2158.16     2191.05     77.69 o 
  18   4   2     1936.61     1867.61     73.65 o 
  19   4   2       54.63       -9.49     23.11 o 
  20   4   2        1.39      -10.53     26.01 o 
  21   4   2        0.12        9.17     26.23 o 
  22   4   2        0.51       -0.19     27.48 o 
  23   4   2       87.60       60.59     34.91 o 
  24   4   2       83.64       58.08     35.60 o 
  25   4   2        1.59       -2.88     35.57 o 
  26   4   2       50.37       15.83     36.96 o 
   0   5   2    17569.37    18999.14    261.46 o 
   1   5   2    45041.08    48024.34    465.18 o 
   2   5   2    12162.70    12706.12    141.97 o 
   3   5   2     3723.13     3926.24     62.72 o 
   4   5   2     1097.02     1038.03     37.60 o 
   5   5   2     6372.22     6307.02     79.72 o 
   6   5   2        2.22       20.62      8.47 o 
   7   5   2     6219.86     5967.33     85.22 o 
   8   5   2      433.46      475.52     27.35 o 
   9   5   2      442.44      602.81     31.40 o 
  10   5   2     1356.94     1462.20     47.79 o 
  11   5   2      589.05      586.60     36.31 o 
  12   5   2      687.10      742.39     37.72 o 
  13   5   2      572.11      582.08     44.32 o 
  14   5   2       80.03       51.34     16.87 o 
  15   5   2       44.44       82.10     20.88 o 
  16   5   2     2612.21     2625.14     83.84 o 
  17   5   2      249.00      223.08     35.73 o 
  18   5   2       10.36      -20.75     21.28 o 
  19   5   2      445.04      480.44     47.14 o 
  20   5   2     1181.48     1220.04    134.98 o 
  21   5   2       38.35       14.29     28.46 o 
  22   5   2       58.10       41.47     32.72 o 
  23   5   2       27.11       -3.71     30.04 o 
  24   5   2        0.66      -43.72     31.16 o 
  25   5   2       79.31      132.23     42.62 o 
  26   5   2       11.02       -7.16     33.96 o 
   0   6   2        7.31        4.41      9.16 o 
   1   6   2     1447.28     1268.92     29.27 o 
   2   6   2       21.27        4.35      7.26 o 
   3   6   2      306.27      287.45     17.56 o 
   4   6   2     5407.59     4915.43     70.95 o 
   5   6   2      354.81      302.47     23.11 o 
   6   6   2     3151.53     2856.06     52.29 o 
   7   6   2     2198.16     2121.24     45.95 o 
   8   6   2      649.47      617.65     30.82 o 
   9   6   2      565.49      576.88     28.69 o 
  10   6   2     1236.88     1092.28     38.51 o 
  11   6   2       70.83       88.17     18.04 o 
  12   6   2      134.93      106.05     19.67 o 
  13   6   2      654.68      654.52     39.64 o 
  14   6   2      535.24      533.01     42.74 o 
  15   6   2      692.92      685.63     43.95 o 
  16   6   2       66.85       88.31     25.04 o 
  17   6   2        3.31        5.33     20.88 o 
  18   6   2       28.99       18.03     23.47 o 
  19   6   2       83.81       53.10     26.46 o 
  20   6   2        5.09       -4.60     27.77 o 
  21   6   2      318.86      285.32     51.89 o 
  22   6   2      151.64      100.95     36.97 o 
  23   6   2      352.15      395.63     56.38 o 
  24   6   2      162.81      168.21     46.69 o 
  25   6   2       87.90      141.41     44.74 o 
  26   6   2       20.72      -12.91     33.98 o 
   0   7   2    20879.82    21906.57    301.42 o 
   1   7   2     1621.48     1623.47     42.39 o 
   2   7   2     5632.08     5496.96     76.84 o 
   3   7   2     4632.21     4701.00     77.00 o 
   4   7   2        6.55       10.58     10.70 o 
   5   7   2     2796.97     2797.40     49.08 o 
   6   7   2     1113.39     1042.49     46.66 o 
   7   7   2     2775.67     2923.60     57.20 o 
   8   7   2      686.43      604.69     31.03 o 
   9   7   2      343.24      460.81     28.09 o 
  10   7   2     6427.32     6691.08    127.12 o 
  11   7   2     3398.68     3166.64     70.14 o 
  12   7   2     1402.35     1466.43     75.40 o 
  13   7   2       16.75       20.30     16.23 o 
  14   7   2      335.59      322.70     45.71 o 
  15   7   2        8.77      -20.32     16.45 o 
  16   7   2      571.92      597.85     45.87 o 
  17   7   2     1358.83     1368.82     63.32 o 
  18   7   2     2270.69     2305.91     85.52 o 
  19   7   2      683.94      795.97     60.14 o 
  20   7   2       16.99      -22.77     24.78 o 
  21   7   2       32.28       30.54     30.27 o 
  22   7   2       18.96       54.32     33.38 o 
  23   7   2       16.23       58.95     33.39 o 
  24   7   2       12.08        5.04     33.25 o 
  25   7   2        0.07        4.77     34.87 o 
  26   7   2        5.62        5.45     37.91 o 
   0   8   2     4158.60     4009.80     93.66 o 
   1   8   2    11392.75    11652.84    137.08 o 
   2   8   2     7657.19     8199.37    115.26 o 
   3   8   2      232.31      203.73     19.57 o 
   4   8   2    10494.44    11012.15    146.70 o 
   5   8   2      123.05      138.10     14.04 o 
   6   8   2        1.52      -11.54     11.85 o 
   7   8   2     2612.77     2609.10     54.91 o 
   8   8   2      731.17      672.51     30.54 o 
   9   8   2     4586.45     4609.29     88.49 o 
  10   8   2      816.46      698.20     33.70 o 
  11   8   2     2229.02     2088.36     56.32 o 
  12   8   2      731.62      654.11     36.71 o 
  13   8   2      132.34      120.53     22.74 o 
  14   8   2       74.45       70.93     21.33 o 
  15   8   2      373.72      353.00     35.80 o 
  16   8   2      748.25      745.97     56.11 o 
  17   8   2      373.53      407.19     42.94 o 
  18   8   2      128.20       55.91     27.27 o 
  19   8   2      804.88      948.75     64.97 o 
  20   8   2       15.80       55.56     30.52 o 
  21   8   2       12.81      -11.79     28.85 o 
  22   8   2      624.84      750.61     71.77 o 
  23   8   2      264.91      261.82     47.77 o 
  24   8   2        7.09       -7.05     35.08 o 
  25   8   2        1.62      -39.56     33.06 o 
   0   9   2     3503.24     3247.03    118.39 o 
   1   9   2     6876.49     7625.44    100.61 o 
   2   9   2       42.23       73.26     16.31 o 
   3   9   2       60.20       82.10     15.07 o 
   4   9   2     5677.15     5985.42     97.54 o 
   5   9   2     1394.90     1279.12     46.55 o 
   6   9   2      109.31      100.82     14.59 o 
   7   9   2     2015.75     2004.15     57.87 o 
   8   9   2     3948.60     3955.76     72.68 o 
   9   9   2     3714.49     4044.16     86.46 o 
  10   9   2     1692.76     1778.64     51.50 o 
  11   9   2     1946.09     1878.36     54.24 o 
  12   9   2     1951.22     1982.45     70.08 o 
  13   9   2      285.08      245.98     29.36 o 
  14   9   2       41.16       46.90     17.77 o 
  15   9   2      273.76      275.03     33.08 o 
  16   9   2      115.90      174.06     28.27 o 
  17   9   2        5.58      -23.55     20.98 o 
  18   9   2      489.06      499.01     48.19 o 
  19   9   2      645.07      663.14     56.97 o 
  20   9   2        1.01      -24.91     26.94 o 
  21   9   2      201.94      159.35     41.18 o 
  22   9   2      140.55      118.07     39.06 o 
  23   9   2        9.73      -10.95     35.76 o 
  24   9   2       19.89       -7.90     61.44 o 
  25   9   2      522.29      510.23     77.93 o 
   0  10   2    14460.84    15359.67    265.76 o 
   1  10   2      236.69      204.37     18.42 o 
   2  10   2      616.98      748.39     33.89 o 
   3  10   2     5252.50     5277.75    109.13 o 
   4  10   2     1207.34     1032.85     31.88 o 
   5  10   2      814.42      831.08     30.46 o 
   6  10   2      857.88      707.91     27.99 o 
   7  10   2      507.50      518.47     26.68 o 
   8  10   2      291.31      241.60     20.67 o 
   9  10   2      518.85      480.15     30.60 o 
  10  10   2      303.70      303.84     26.40 o 
  11  10   2      820.63      776.77     37.86 o 
  12  10   2       22.15       21.58     15.57 o 
  13  10   2        1.53       -8.25     14.15 o 
  14  10   2       20.43       17.65     19.52 o 
  15  10   2      337.06      386.20     38.46 o 
  16  10   2      128.00      113.61     26.69 o 
  17  10   2      146.47       64.65     27.87 o 
  18  10   2      654.23      612.15     53.73 o 
  19  10   2        8.68       -7.32     25.11 o 
  20  10   2       83.10       47.20     35.35 o 
  21  10   2      964.33     1052.59     77.94 o 
  22  10   2       76.04        3.06     35.73 o 
  23  10   2      104.54      105.36     50.01 o 
  24  10   2        9.80      -35.40     40.38 o 
  25  10   2       33.58       32.57     43.56 o 
   0  11   2     6668.80     7313.86    168.47 o 
   1  11   2     8418.33     8490.73    114.59 o 
   2  11   2       26.37       19.93     11.71 o 
   3  11   2      496.38      400.91     19.57 o 
   4  11   2     4722.38     4973.02    108.68 o 
   5  11   2     3449.22     3491.56     62.17 o 
   6  11   2       13.56       25.95     11.13 o 
   7  11   2     1939.40     1832.31     45.52 o 
   8  11   2     1473.48     1467.64     52.09 o 
   9  11   2     2232.39     2123.01     74.30 o 
  10  11   2       65.95       73.57     17.79 o 
  11  11   2       53.06       44.12     16.82 o 
  12  11   2       34.16       39.99     16.91 o 
  13  11   2      305.31      324.97     31.03 o 
  14  11   2      711.24      730.65     45.86 o 
  15  11   2       57.24       69.06     26.55 o 
  16  11   2       41.66       30.05     24.22 o 
  17  11   2       26.77       27.71     22.19 o 
  18  11   2        0.37       32.75     30.18 o 
  19  11   2      259.82      201.52     41.66 o 
  20  11   2      151.46      107.37     43.57 o 
  21  11   2      185.54      180.07     49.34 o 
  22  11   2      148.08       86.52     43.77 o 
  23  11   2      207.07      317.77     64.97 o 
  24  11   2      161.21       51.47     56.70 o 
   0  12   2     3918.37     3952.31    140.78 o 
   1  12   2     3971.75     4080.03     71.58 o 
   2  12   2      424.38      404.62     24.92 o 
   3  12   2      439.49      468.29     29.17 o 
   4  12   2     6104.55     6090.52     94.33 o 
   5  12   2     2557.12     2558.66     53.38 o 
   6  12   2       18.16       19.65     11.51 o 
   7  12   2      612.54      588.77     32.19 o 
   8  12   2      249.16      252.89     22.41 o 
   9  12   2      356.93      351.53     26.93 o 
  10  12   2      616.68      605.00     34.93 o 
  11  12   2      281.49      258.02     27.14 o 
  12  12   2      110.83       84.79     20.02 o 
  13  12   2       81.47      102.04     22.69 o 
  14  12   2        4.48        6.72     18.10 o 
  15  12   2      333.61      272.93     35.94 o 
  16  12   2       26.28       71.45     28.30 o 
  17  12   2     1464.18     1403.84     72.39 o 
  18  12   2      111.46      145.78     39.80 o 
  19  12   2       19.66      -38.67     28.22 o 
  20  12   2       29.82       30.25     40.06 o 
  21  12   2        5.98      -13.59     41.96 o 
  22  12   2      280.87      376.80     70.17 o 
  23  12   2      231.06      224.41     57.31 o 
  24  12   2       37.19       64.55     47.38 o 
   0  13   2     4923.75     5164.72    114.84 o 
   1  13   2        8.32       -2.43     11.73 o 
   2  13   2      157.40      150.13     17.69 o 
   3  13   2       15.17       11.71     11.08 o 
   4  13   2       30.17       24.20     15.43 o 
   5  13   2        5.46        0.70     11.77 o 
   6  13   2       97.36       73.18     15.17 o 
   7  13   2      474.91      393.62     26.24 o 
   8  13   2        4.16       17.16     13.34 o 
   9  13   2      400.83      424.50     34.31 o 
  10  13   2       46.90       31.55     15.51 o 
  11  13   2      347.85      243.68     27.04 o 
  12  13   2       44.13       58.38     19.98 o 
  13  13   2      142.64      141.31     28.67 o 
  14  13   2      246.25      236.43     33.86 o 
  15  13   2       56.57       50.85     26.36 o 
  16  13   2        0.24        5.67     24.22 o 
  17  13   2       78.68       86.82     32.81 o 
  18  13   2       10.19        9.38     31.05 o 
  19  13   2      208.82      206.05     44.46 o 
  20  13   2      295.08      235.55     56.78 o 
  21  13   2       23.73       67.21     40.93 o 
  22  13   2      102.02      122.56     52.39 o 
  23  13   2       55.39      -14.01     43.21 o 
   0  14   2     8202.46     8384.53    162.73 o 
   1  14   2       63.37       50.66     15.14 o 
   2  14   2       58.40       26.23     13.31 o 
   3  14   2      134.41      103.01     15.35 o 
   4  14   2     1102.98     1096.13     46.92 o 
   5  14   2      149.94      130.86     17.98 o 
   6  14   2     6085.03     5970.90     95.08 o 
   7  14   2       45.62       50.23     15.77 o 
   8  14   2      774.87      700.45     36.83 o 
   9  14   2        7.09       -4.06     16.20 o 
  10  14   2      167.73      203.03     27.48 o 
  11  14   2        5.41       11.52     19.59 o 
  12  14   2       54.03       65.93     24.03 o 
  13  14   2     1369.87     1383.75     61.86 o 
  14  14   2      198.50      155.16     31.64 o 
  15  14   2       42.08       55.52     25.72 o 
  16  14   2       21.28       -0.08     29.53 o 
  17  14   2       57.08       73.35     31.27 o 
  18  14   2      196.95      182.22     51.60 o 
  19  14   2      125.00      157.24     43.50 o 
  20  14   2       68.39       64.95     42.74 o 
  21  14   2       90.08      142.75     61.44 o 
  22  14   2      171.97      229.16     63.85 o 
  23  14   2      231.72      227.01     91.42 o 
   0  15   2       42.62       58.13     22.26 o 
   1  15   2     2221.85     2000.23     52.07 o 
   2  15   2      532.77      464.17     33.02 o 
   3  15   2      243.19      226.08     20.09 o 
   4  15   2       79.95       76.68     15.86 o 
   5  15   2     1160.97     1129.39     50.74 o 
   6  15   2      456.41      442.53     34.24 o 
   7  15   2        5.80        7.55     16.82 o 
   8  15   2      494.89      493.47     39.78 o 
   9  15   2      794.15      749.36     45.52 o 
  10  15   2     1272.77     1247.30     56.91 o 
  11  15   2       65.15       38.91     20.69 o 
  12  15   2       32.97       37.58     21.74 o 
  13  15   2       75.99       68.80     27.42 o 
  14  15   2       24.41       11.81     23.16 o 
  15  15   2       65.54      104.41     31.15 o 
  16  15   2      351.48      458.05     47.36 o 
  17  15   2      131.66      117.23     36.71 o 
  18  15   2      388.20      442.99     59.09 o 
  19  15   2        0.57       16.14     34.77 o 
  20  15   2       25.31       58.72     43.02 o 
  21  15   2      406.26      546.24    113.90 o 
  22  15   2      476.35      571.63     83.57 o 
   0  16   2      221.22      287.57     35.61 o 
   1  16   2     5102.59     5493.47     91.19 o 
   2  16   2      597.30      651.88     35.43 o 
   3  16   2       47.97       51.21     15.44 o 
   4  16   2      452.34      426.87     27.78 o 
   5  16   2      372.96      348.62     33.72 o 
   6  16   2      155.35      121.53     21.93 o 
   7  16   2      543.02      596.93     49.87 o 
   8  16   2      247.90      250.44     28.88 o 
   9  16   2      220.09      274.50     32.36 o 
  10  16   2       10.34       -2.71     20.60 o 
  11  16   2      718.44      767.63     51.39 o 
  12  16   2       51.99       40.11     25.32 o 
  13  16   2        1.01        9.13     22.63 o 
  14  16   2       92.23      159.70     32.69 o 
  15  16   2      151.77      127.74     31.53 o 
  16  16   2      141.28      188.96     36.27 o 
  17  16   2      691.96      732.00     65.01 o 
  18  16   2        8.74       21.98     35.08 o 
  19  16   2       15.23       50.69     41.15 o 
  20  16   2       20.83       56.34     45.61 o 
  21  16   2       19.39       64.07     49.35 o 
  22  16   2        0.02      -53.35     43.34 o 
   0  17   2     6446.30     7203.31    156.95 o 
   1  17   2       62.08       55.91     17.14 o 
   2  17   2       17.93        0.60     14.77 o 
   3  17   2       52.87       60.14     19.53 o 
   4  17   2     1881.40     1764.12     56.67 o 
   5  17   2      890.57      760.57     42.90 o 
   6  17   2     3099.94     3105.89     78.35 o 
   7  17   2      561.92      559.88     40.12 o 
   8  17   2     1077.41     1143.68     63.10 o 
   9  17   2     1197.48     1124.59     54.13 o 
  10  17   2      152.65      200.70     32.44 o 
  11  17   2       51.55       43.32     23.82 o 
  12  17   2      297.89      327.98     37.81 o 
  13  17   2      182.28      141.67     33.18 o 
  14  17   2       79.66       95.83     35.29 o 
  15  17   2      135.46      150.37     34.12 o 
  16  17   2      310.71      289.42     41.36 o 
  17  17   2        2.98       16.83     28.22 o 
  18  17   2        0.55       -6.67     35.44 o 
  19  17   2       40.94       72.07     42.35 o 
  20  17   2       19.75       52.09     45.34 o 
  21  17   2        3.18      -21.61     41.29 o 
   0  18   2      952.50      954.69     56.24 o 
   1  18   2        0.13      -19.72     19.84 o 
   2  18   2      183.27      131.98     26.66 o 
   3  18   2      386.10      432.86     40.72 o 
   4  18   2       24.30        6.89     18.30 o 
   5  18   2      841.15      758.13     43.52 o 
   6  18   2      219.62      167.74     25.79 o 
   7  18   2       24.07       19.34     18.80 o 
   8  18   2      131.49      121.25     26.03 o 
   9  18   2     3300.45     3624.01     94.76 o 
  10  18   2      273.70      307.78     41.45 o 
  11  18   2      331.63      324.00     37.21 o 
  12  18   2      143.32      119.28     28.82 o 
  13  18   2       97.75       90.39     28.03 o 
  14  18   2        8.35       55.78     30.57 o 
  15  18   2        1.93        7.74     26.08 o 
  16  18   2       29.52        0.00     27.60 o 
  17  18   2       16.22        8.72     29.16 o 
  18  18   2       37.82       82.79     42.08 o 
  19  18   2        0.73       20.37     45.23 o 
  20  18   2       11.03       62.64     50.39 o 
   0  19   2      613.45      694.45     66.21 o 
   1  19   2     1635.81     1570.97     54.71 o 
   2  19   2       56.39       89.43     21.43 o 
   3  19   2     1189.67     1132.62     55.91 o 
   4  19   2        2.32       13.90     18.80 o 
   5  19   2       19.55       -1.61     19.57 o 
   6  19   2      332.19      356.95     35.73 o 
   7  19   2      993.12     1114.38     53.17 o 
   8  19   2      587.23      652.47     45.41 o 
   9  19   2      123.84      113.20     26.36 o 
  10  19   2        4.26        8.84     24.49 o 
  11  19   2       89.61      102.06     29.19 o 
  12  19   2      153.96      169.32     33.21 o 
  13  19   2      665.38      753.91     55.63 o 
  14  19   2       77.83      130.93     32.82 o 
  15  19   2     1132.16     1107.65     71.05 o 
  16  19   2       94.59      100.64     35.06 o 
  17  19   2      106.26      148.83     40.61 o 
  18  19   2       44.33      -26.96     38.34 o 
  19  19   2        3.84      -36.16     64.82 o 
   0  20   2     3976.33     3833.27    156.98 o 
   1  20   2      186.99      136.38     27.08 o 
   2  20   2        2.70      -12.73     20.51 o 
   3  20   2      141.50      147.53     26.30 o 
   4  20   2        7.09      -24.05     19.04 o 
   5  20   2      352.20      385.37     35.83 o 
   6  20   2      578.31      532.16     41.81 o 
   7  20   2       63.69       96.36     24.34 o 
   8  20   2      194.57      159.77     32.26 o 
   9  20   2      264.86      234.60     33.83 o 
  10  20   2      401.50      378.28     45.13 o 
  11  20   2       17.06       42.93     25.66 o 
  12  20   2      189.66      167.70     32.85 o 
  13  20   2        0.17       -7.75     24.44 o 
  14  20   2        1.66        8.84     25.64 o 
  15  20   2        8.35       27.29     31.00 o 
  16  20   2        9.11       -4.34     31.25 o 
  17  20   2        1.66       32.34     35.32 o 
  18  20   2      120.12      147.63     51.17 o 
   0  21   2      679.06      695.84     69.33 o 
   1  21   2        2.41        0.29     20.03 o 
   2  21   2      458.77      465.85     41.59 o 
   3  21   2      419.86      475.28     39.86 o 
   4  21   2       44.21       34.90     23.42 o 
   5  21   2      911.45      995.44     59.05 o 
   6  21   2       90.89       78.88     25.84 o 
   7  21   2        2.03       29.94     21.90 o 
   8  21   2       10.72       -8.49     22.28 o 
   9  21   2       20.15       32.29     23.41 o 
  10  21   2        2.95        7.34     23.70 o 
  11  21   2      255.79      282.13     36.74 o 
  12  21   2      142.89      169.94     44.65 o 
  13  21   2      163.59      116.17     31.44 o 
  14  21   2       35.35       44.44     29.13 o 
  15  21   2        8.88       20.26     35.60 o 
  16  21   2        4.28      -10.65     34.95 o 
  17  21   2       56.59      131.64     42.51 o 
   0  22   2     1131.58     1106.79    100.83 o 
   1  22   2       70.54       64.01     28.46 o 
   2  22   2        3.29      -10.60     26.06 o 
   3  22   2      183.12      136.48     30.05 o 
   4  22   2      437.78      413.39     44.99 o 
   5  22   2        7.87      -19.67     22.18 o 
   6  22   2      714.21      717.60     57.26 o 
   7  22   2        2.03      -22.48     24.58 o 
   8  22   2       94.20      104.89     38.42 o 
   9  22   2      352.62      304.37     43.16 o 
  10  22   2      180.48      164.67     35.32 o 
  11  22   2      158.58      179.55     35.68 o 
  12  22   2       11.24       43.80     30.42 o 
  13  22   2      630.18      736.18     64.74 o 
  14  22   2      593.78      673.42     64.15 o 
  15  22   2      421.91      385.50     55.93 o 
  16  22   2       44.70       48.33     50.20 o 
   0  23   2       16.75        6.59     40.65 o 
   1  23   2      394.21      327.38     46.31 o 
   2  23   2      155.07      164.35     35.87 o 
   3  23   2       26.41       35.61     27.04 o 
   4  23   2      191.29      205.52     35.56 o 
   5  23   2        1.18      -19.31     25.53 o 
   6  23   2        0.53      -30.96     23.28 o 
   7  23   2      254.77      155.06     35.48 o 
   8  23   2      208.60      220.80     42.03 o 
   9  23   2       68.51       23.27     41.42 o 
  10  23   2      161.40      181.60     40.54 o 
  11  23   2      148.63      110.27     36.62 o 
  12  23   2       32.38        5.68     31.53 o 
  13  23   2      122.92       77.70     35.47 o 
  14  23   2       76.27      108.21     41.35 o 
  15  23   2      248.60      196.43     53.39 o 
   0  24   2      135.42      105.95     55.17 o 
   1  24   2       42.79       54.16     44.42 o 
   2  24   2        9.85       41.48     28.56 o 
   3  24   2      218.17      190.53     37.99 o 
   4  24   2       88.12      144.16     34.57 o 
   5  24   2      228.79      182.24     36.77 o 
   6  24   2      180.94      158.24     40.41 o 
   7  24   2       85.04       44.71     32.00 o 
   8  24   2      343.77      379.05     52.50 o 
   9  24   2      207.14      286.80     48.80 o 
  10  24   2       31.88      -15.56     34.33 o 
  11  24   2        2.27        1.65     34.96 o 
  12  24   2      237.99      235.82     50.31 o 
  13  24   2       34.63       59.25     66.24 o 
   0  25   2      190.52      178.91     73.14 o 
   1  25   2       10.16        2.85     29.69 o 
   2  25   2      151.51      266.97     42.49 o 
   3  25   2      177.29      214.79     39.25 o 
   4  25   2      384.68      507.45     54.77 o 
   5  25   2      659.60      625.65     59.03 o 
   6  25   2      316.96      367.92     48.66 o 
   7  25   2       70.72       -0.21     32.88 o 
   8  25   2      247.19      305.65     50.05 o 
   9  25   2      119.07      133.58     45.61 o 
  10  25   2       44.13      125.72     47.57 o 
  11  25   2      133.13      158.78     49.14 o 
  12  25   2      465.84      318.19     87.80 o 
   0  26   2        2.23       38.85     42.35 o 
   1  26   2       97.04       86.74     36.95 o 
   2  26   2        3.28      -17.90     44.22 o 
   3  26   2       10.62       14.47     31.42 o 
   4  26   2       14.43      -38.69     29.41 o 
   5  26   2       49.73       78.55     34.51 o 
   6  26   2       53.17      105.20     53.41 o 
   7  26   2       32.06       46.02     37.83 o 
   8  26   2        5.76      -11.10     36.65 o 
   9  26   2      204.72      205.60     65.88 o 
   0  27   2      355.95      490.30     71.06 o 
   1  27   2       86.75      137.00     41.01 o 
   2  27   2       56.17       70.80     33.75 o 
   3  27   2       42.40        2.16     32.41 o 
   4  27   2        0.30       15.50     34.93 o 
   5  27   2        0.03      -10.19     31.16 o 
   6  27   2        6.01       23.96     38.59 o 
   1   1   3      625.06      529.86     23.82 o 
   2   1   3      688.79      564.52     23.23 o 
   3   1   3      176.71      214.10     17.23 o 
   4   1   3       23.20       26.24     16.48 o 
   5   1   3    10839.44    10469.17    136.06 o 
   6   1   3      431.79      419.93     25.01 o 
   7   1   3     8108.49     8588.64    131.49 o 
   8   1   3       33.25        5.54     15.38 o 
   9   1   3        0.10        6.68     13.75 o 
  10   1   3     1987.68     2159.07     66.42 o 
  11   1   3     3365.44     3228.58     60.49 o 
  12   1   3     1939.46     1746.74     50.98 o 
  13   1   3     9654.38    10614.53    149.87 o 
  14   1   3        5.96       12.81     13.74 o 
  15   1   3       10.69       14.45     14.68 o 
  16   1   3      143.52      207.24     37.79 o 
  17   1   3      427.49      391.61     46.48 o 
  18   1   3     1558.86     1506.16     78.15 o 
  19   1   3      766.16      859.62     90.89 o 
  20   1   3       17.84       66.41     31.59 o 
  21   1   3       90.30      114.39     35.06 o 
  22   1   3        0.04        0.73     25.63 o 
  23   1   3        0.02      -11.61     26.35 o 
  24   1   3       20.30       29.58     31.28 o 
  25   1   3      108.29      155.06     39.96 o 
  26   1   3      312.56      259.86     73.28 o 
   1   2   3      586.79      654.16     23.45 o 
   2   2   3      851.48      889.79     26.94 o 
   3   2   3     8264.02     8007.62    107.05 o 
   4   2   3     1044.83      984.94     35.78 o 
   5   2   3     3884.62     4135.40     63.01 o 
   6   2   3      511.14      441.61     26.12 o 
   7   2   3     1465.96     1341.52     40.95 o 
   8   2   3      439.86      422.88     32.84 o 
   9   2   3      496.89      446.04     31.31 o 
  10   2   3     1946.02     1866.11     47.35 o 
  11   2   3      398.37      330.45     23.60 o 
  12   2   3      384.71      310.57     24.76 o 
  13   2   3     1489.63     1506.82     48.14 o 
  14   2   3      159.26      122.94     21.24 o 
  15   2   3       14.46       -8.11     13.31 o 
  16   2   3       32.66       -7.18     25.55 o 
  17   2   3      315.38      304.57     42.08 o 
  18   2   3      714.50      540.69     58.74 o 
  19   2   3     1475.37     1623.93     82.50 o 
  20   2   3       17.81       -4.19     27.47 o 
  21   2   3        8.42      -23.87     25.00 o 
  22   2   3       36.68       30.66     31.25 o 
  23   2   3        4.31       21.28     30.92 o 
  24   2   3        0.09       41.94     32.30 o 
  25   2   3      266.25      294.52     47.55 o 
  26   2   3        5.50       29.38     34.64 o 
   1   3   3     3614.77     3538.16     59.16 o 
   2   3   3     2633.94     2633.21     49.48 o 
   3   3   3        5.30       11.84      8.55 o 
   4   3   3     2859.47     2637.17     46.73 o 
   5   3   3      648.96      772.18     24.10 o 
   6   3   3      443.31      581.68     20.51 o 
   7   3   3      315.34      331.82     17.80 o 
   8   3   3     8371.38     8573.05    120.95 o 
   9   3   3      700.87      718.67     28.64 o 
  10   3   3      437.58      405.45     26.48 o 
  11   3   3      554.40      558.35     36.45 o 
  12   3   3       54.01       43.07     13.95 o 
  13   3   3      344.69      360.32     28.90 o 
  14   3   3     1719.21     1645.46     56.34 o 
  15   3   3      415.22      453.62     38.94 o 
  16   3   3     1293.22     1275.63     63.02 o 
  17   3   3       52.19       17.40     23.80 o 
  18   3   3       14.52       -1.34     24.50 o 
  19   3   3      227.16      215.59     37.49 o 
  20   3   3      260.67      204.91     45.96 o 
  21   3   3        5.48       32.40     30.24 o 
  22   3   3      230.50      235.30     46.51 o 
  23   3   3       10.13        7.42     29.83 o 
  24   3   3       19.37       38.86     37.17 o 
  25   3   3      226.77      275.41     63.83 o 
  26   3   3       36.28       52.76     35.68 o 
   1   4   3    12886.33    13576.02    161.91 o 
   2   4   3      764.22      657.28     22.69 o 
   3   4   3     1716.18     1492.41     33.32 o 
   4   4   3     1560.17     1326.16     29.04 o 
   5   4   3     7541.27     7522.97    117.36 o 
   6   4   3      783.33      742.61     24.19 o 
   7   4   3    17625.16    18694.79    197.08 o 
   8   4   3     4796.30     5407.47     77.70 o 
   9   4   3      433.15      459.38     26.62 o 
  10   4   3     3151.98     3427.79     69.65 o 
  11   4   3     1768.59     1770.50     63.16 o 
  12   4   3     1164.68     1090.48     42.82 o 
  13   4   3     3885.66     3754.34     85.93 o 
  14   4   3        2.35       10.63     14.96 o 
  15   4   3       11.12      -13.78     15.63 o 
  16   4   3      705.85      742.13     54.36 o 
  17   4   3     1250.78     1290.72     71.10 o 
  18   4   3     1503.00     1641.84     81.21 o 
  19   4   3       85.35      112.01     31.61 o 
  20   4   3        9.37       40.90     26.79 o 
  21   4   3      324.91      349.08     50.12 o 
  22   4   3      115.13      103.66     37.05 o 
  23   4   3       39.08       56.70     34.12 o 
  24   4   3      129.53      209.99     47.61 o 
  25   4   3       47.63       33.38     38.25 o 
   1   5   3     6704.55     7319.22     98.40 o 
   2   5   3     1422.70     1218.27     29.77 o 
   3   5   3     2277.24     2609.33     42.16 o 
   4   5   3      641.38      509.16     21.49 o 
   5   5   3     3885.86     3909.25     62.52 o 
   6   5   3     5191.96     5049.96     84.45 o 
   7   5   3      721.48      775.70     27.75 o 
   8   5   3     1942.18     1945.05     42.14 o 
   9   5   3     1320.55     1378.72     44.64 o 
  10   5   3      608.74      588.17     30.62 o 
  11   5   3     2567.45     2969.10     71.33 o 
  12   5   3     2827.94     2796.80     70.98 o 
  13   5   3       69.99       91.47     20.61 o 
  14   5   3       16.22       26.78     16.61 o 
  15   5   3        6.41       -1.31     17.57 o 
  16   5   3      139.70       91.79     27.19 o 
  17   5   3        0.84        3.69     21.84 o 
  18   5   3       10.94      -12.55     23.92 o 
  19   5   3        3.86        3.32     25.14 o 
  20   5   3      204.21      159.02     39.18 o 
  21   5   3       10.03       -0.41     26.09 o 
  22   5   3      124.09       96.29     35.97 o 
  23   5   3       12.20      -10.32     30.86 o 
  24   5   3        0.02      -29.07     67.28 o 
  25   5   3        3.46      -12.25     35.34 o 
   1   6   3     3318.15     3489.73     54.93 o 
   2   6   3       35.72       64.65      9.96 o 
   3   6   3       47.43       41.90     11.59 o 
   4   6   3      456.02      408.81     19.43 o 
   5   6   3      438.91      490.47     31.10 o 
   6   6   3     1421.37     1369.86     35.06 o 
   7   6   3      410.39      397.28     22.67 o 
   8   6   3      267.26      264.76     19.26 o 
   9   6   3     1767.09     1777.96     42.22 o 
  10   6   3       99.96       80.74     15.23 o 
  11   6   3       22.05       30.10     14.39 o 
  12   6   3      331.31      311.88     37.26 o 
  13   6   3      391.74      357.88     32.58 o 
  14   6   3      127.96      138.47     23.96 o 
  15   6   3     1347.79     1430.68     56.60 o 
  16   6   3      347.72      403.70     48.55 o 
  17   6   3      708.91      685.85     56.30 o 
  18   6   3       68.54       40.71     26.41 o 
  19   6   3      719.77      729.35     77.87 o 
  20   6   3       17.72        4.22     31.83 o 
  21   6   3      415.18      408.04     54.38 o 
  22   6   3       26.59        9.56     29.67 o 
  23   6   3        1.11      -25.04     29.33 o 
  24   6   3       70.12      130.34     41.55 o 
  25   6   3       50.93       39.84     41.60 o 
   1   7   3    17405.11    19520.87    189.32 o 
   2   7   3      199.75      226.32     18.71 o 
   3   7   3      599.71      523.60     24.89 o 
   4   7   3     1662.22     1882.14     52.49 o 
   5   7   3     1026.47     1016.57     60.21 o 
   6   7   3       61.26       49.09     10.73 o 
   7   7   3     1165.40     1282.15     34.18 o 
   8   7   3        2.62        6.99     10.62 o 
   9   7   3       61.33      116.50     15.75 o 
  10   7   3      458.55      404.71     26.42 o 
  11   7   3     3880.31     3779.42     76.78 o 
  12   7   3     1298.68     1170.85     58.75 o 
  13   7   3      524.38      459.66     35.34 o 
  14   7   3      270.47      241.85     28.98 o 
  15   7   3      289.66      332.93     34.60 o 
  16   7   3      461.85      440.44     43.80 o 
  17   7   3      132.31      140.04     36.97 o 
  18   7   3      963.95      908.20     64.43 o 
  19   7   3        1.01      -30.15     23.53 o 
  20   7   3       43.33       34.94     34.14 o 
  21   7   3      323.95      284.54     46.49 o 
  22   7   3      676.72      588.99     67.68 o 
  23   7   3       69.32       48.84     38.59 o 
  24   7   3       13.04        0.56     41.15 o 
  25   7   3        0.08       15.87     41.05 o 
   1   8   3      144.56      141.40     13.82 o 
   2   8   3     2149.70     2287.22     49.27 o 
   3   8   3     3845.64     3962.14     68.59 o 
   4   8   3       73.85       42.78     13.66 o 
   5   8   3     2159.22     2055.29     50.57 o 
   6   8   3     4257.65     4427.30     77.08 o 
   7   8   3      721.89      755.11     29.26 o 
   8   8   3      223.04      239.46     19.81 o 
   9   8   3      301.33      348.78     25.40 o 
  10   8   3      261.54      196.08     21.39 o 
  11   8   3      460.32      504.89     32.62 o 
  12   8   3     1385.61     1237.01     45.26 o 
  13   8   3        0.39       13.52     16.30 o 
  14   8   3      108.78      112.09     24.41 o 
  15   8   3      307.79      229.92     31.70 o 
  16   8   3        2.45       -8.69     21.44 o 
  17   8   3       21.47      -11.50     23.49 o 
  18   8   3      217.11      286.65     40.69 o 
  19   8   3       21.92       56.54     29.89 o 
  20   8   3       15.82      -25.98     33.53 o 
  21   8   3       35.48       -4.60     33.92 o 
  22   8   3        7.39       35.62     38.31 o 
  23   8   3      226.10      242.98     58.46 o 
  24   8   3        1.30       -4.88     39.21 o 
  25   8   3       25.84       39.50     43.66 o 
   1   9   3      816.51      861.85     25.86 o 
   2   9   3    16301.54    17840.64    203.55 o 
   3   9   3      689.08      579.37     27.28 o 
   4   9   3     1054.81     1034.33     34.48 o 
   5   9   3     2645.36     2635.46     68.43 o 
   6   9   3      225.01      232.16     23.30 o 
   7   9   3      112.52      109.90     13.97 o 
   8   9   3        0.63       -8.50     10.23 o 
   9   9   3       17.09       17.28     12.40 o 
  10   9   3      976.83      918.47     37.76 o 
  11   9   3     1842.09     1833.61     53.51 o 
  12   9   3       15.89        8.46     15.06 o 
  13   9   3      212.67      244.72     29.43 o 
  14   9   3      123.03      124.66     26.78 o 
  15   9   3      160.66      149.93     27.38 o 
  16   9   3      724.16      800.81     59.22 o 
  17   9   3      530.67      637.40     53.08 o 
  18   9   3      960.80      880.67     78.05 o 
  19   9   3      198.53      103.73     37.77 o 
  20   9   3       82.74        6.32     35.27 o 
  21   9   3       44.90       21.19     36.70 o 
  22   9   3       90.09      122.75     46.40 o 
  23   9   3        9.30      -25.65     35.82 o 
  24   9   3       41.46       47.84     43.54 o 
   1  10   3       62.66       80.00     12.58 o 
   2  10   3        6.86      -13.81      9.25 o 
   3  10   3     8672.13     9028.73    134.43 o 
   4  10   3    16077.24    16940.25    216.23 o 
   5  10   3     1621.39     1534.76     47.93 o 
   6  10   3     3689.60     3751.24     74.84 o 
   7  10   3      955.20      930.75     38.90 o 
   8  10   3      897.89      883.56     39.20 o 
   9  10   3        2.11      -20.88     10.44 o 
  10  10   3      226.78      229.32     25.14 o 
  11  10   3        4.99       18.93     15.22 o 
  12  10   3     1757.87     1750.02     55.05 o 
  13  10   3       18.15       10.83     18.08 o 
  14  10   3     1927.18     1929.51     75.89 o 
  15  10   3      499.02      441.21     54.75 o 
  16  10   3      167.94      186.26     35.05 o 
  17  10   3      305.60      294.28     49.14 o 
  18  10   3      622.56      640.68     66.70 o 
  19  10   3      404.60      413.64     84.45 o 
  20  10   3       14.25      -20.84     33.67 o 
  21  10   3      184.12      102.25     44.28 o 
  22  10   3      215.82      256.64     57.41 o 
  23  10   3       41.03       14.68     44.55 o 
  24  10   3        4.05      -19.92     42.59 o 
   1  11   3     4233.55     4542.57     84.12 o 
   2  11   3     1412.08     1357.20     45.71 o 
   3  11   3     4343.07     4335.20     84.46 o 
   4  11   3     4833.43     4620.15     89.15 o 
   5  11   3     1239.55     1130.99     42.87 o 
   6  11   3        1.00       -3.65     12.89 o 
   7  11   3     1247.16     1109.19     41.43 o 
   8  11   3     1625.35     1465.79     50.49 o 
   9  11   3      144.44      127.41     22.25 o 
  10  11   3       42.31       39.56     18.54 o 
  11  11   3       61.65       81.45     21.53 o 
  12  11   3      620.90      507.68     41.25 o 
  13  11   3       18.94      -15.48     19.98 o 
  14  11   3      102.36       75.02     24.66 o 
  15  11   3       76.55      125.28     33.83 o 
  16  11   3     1939.22     2045.28    101.96 o 
  17  11   3        6.13       44.36     30.52 o 
  18  11   3       48.24       44.74     33.15 o 
  19  11   3        0.04      -24.12     31.29 o 
  20  11   3       15.16       16.49     33.55 o 
  21  11   3      114.83      111.95     46.28 o 
  22  11   3       96.27      107.27     48.81 o 
  23  11   3        0.75       22.86     43.06 o 
  24  11   3        4.60       15.79     44.38 o 
   1  12   3     6114.21     6323.50    106.66 o 
   2  12   3     4654.25     4675.57     89.34 o 
   3  12   3       76.73       80.13     17.87 o 
   4  12   3      185.69      146.87     21.00 o 
   5  12   3      857.34      725.92     43.78 o 
   6  12   3      876.13      918.64     39.46 o 
   7  12   3      878.59      847.58     39.03 o 
   8  12   3     2132.45     2270.21     61.81 o 
   9  12   3      740.94      684.70     41.08 o 
  10  12   3      156.92      175.03     24.78 o 
  11  12   3        2.55        7.76     18.97 o 
  12  12   3      617.13      629.51     46.03 o 
  13  12   3     2399.87     2479.23     79.33 o 
  14  12   3     1542.48     1578.47     66.63 o 
  15  12   3        0.40      -26.04     19.71 o 
  16  12   3      962.25      906.45     68.42 o 
  17  12   3      835.35      849.22     76.09 o 
  18  12   3     1603.64     1617.75     91.54 o 
  19  12   3      485.38      427.78     91.84 o 
  20  12   3      181.32      115.41     45.80 o 
  21  12   3        0.32      -32.74     37.27 o 
  22  12   3       93.71       67.55     47.19 o 
  23  12   3        3.97      -48.34     36.06 o 
   1  13   3     3097.85     3115.87     70.81 o 
   2  13   3     1721.79     1850.32     54.45 o 
   3  13   3     1895.43     1885.74     70.03 o 
   4  13   3     1506.17     1415.01     49.46 o 
   5  13   3     1339.53     1299.52     48.69 o 
   6  13   3     3579.66     3415.77     76.56 o 
   7  13   3       39.36       44.74     17.21 o 
   8  13   3      308.97      362.22     30.36 o 
   9  13   3      546.96      450.99     35.82 o 
  10  13   3      176.90      184.42     27.37 o 
  11  13   3     1862.38     2000.28     70.38 o 
  12  13   3      215.44      175.01     30.24 o 
  13  13   3       47.97       69.69     25.69 o 
  14  13   3     1155.77     1209.33     60.41 o 
  15  13   3      164.30      203.35     34.40 o 
  16  13   3       39.52       32.66     29.17 o 
  17  13   3        9.33       14.05     32.34 o 
  18  13   3      110.50      115.37     39.10 o 
  19  13   3      150.42      173.61     44.99 o 
  20  13   3      140.00       96.32     46.59 o 
  21  13   3       10.20       35.78     41.29 o 
  22  13   3       46.55       69.58     45.97 o 
  23  13   3        5.55      -40.16     41.29 o 
   1  14   3       46.87       24.60     12.97 o 
   2  14   3      423.71      386.76     31.11 o 
   3  14   3     2069.70     2021.80     60.12 o 
   4  14   3      467.17      442.12     42.23 o 
   5  14   3     1583.67     1547.55     54.12 o 
   6  14   3       80.10       71.97     19.39 o 
   7  14   3      357.40      365.73     31.82 o 
   8  14   3      486.68      346.81     32.14 o 
   9  14   3      135.07      148.25     24.63 o 
  10  14   3      253.11      246.33     31.05 o 
  11  14   3      282.03      298.76     34.84 o 
  12  14   3       43.77       39.87     23.87 o 
  13  14   3      338.53      342.66     38.93 o 
  14  14   3      487.80      501.49     46.58 o 
  15  14   3      285.27      390.55     44.35 o 
  16  14   3        8.12       36.13     30.30 o 
  17  14   3       45.81       33.59     34.43 o 
  18  14   3       19.19       47.67     36.03 o 
  19  14   3      105.97      109.32     52.01 o 
  20  14   3       30.80        9.46     44.52 o 
  21  14   3       32.84        8.39     49.83 o 
  22  14   3       95.39       35.08     52.46 o 
   1  15   3      790.05      793.70     41.47 o 
   2  15   3        7.61       35.33     16.72 o 
   3  15   3      263.83      283.52     31.70 o 
   4  15   3      652.39      783.77     43.50 o 
   5  15   3      876.17      955.04     48.04 o 
   6  15   3     2268.76     2098.01     67.99 o 
   7  15   3      269.46      162.52     24.75 o 
   8  15   3       25.98       15.16     19.39 o 
   9  15   3      548.51      545.74     39.63 o 
  10  15   3        0.44        4.89     18.10 o 
  11  15   3     1010.37     1009.34     63.06 o 
  12  15   3     1570.63     1567.50     67.41 o 
  13  15   3       10.68       22.26     24.28 o 
  14  15   3        3.26       20.71     25.05 o 
  15  15   3      332.54      358.89     44.11 o 
  16  15   3       16.82        2.12     26.01 o 
  17  15   3      143.97      178.47     47.36 o 
  18  15   3      541.61      595.72     70.99 o 
  19  15   3        0.30      -14.66     34.46 o 
  20  15   3       37.55        5.46     48.33 o 
  21  15   3      369.01      364.77     70.15 o 
   1  16   3        0.07       -5.26     16.31 o 
   2  16   3        1.85       26.77     18.26 o 
   3  16   3      457.97      507.55     38.40 o 
   4  16   3      109.49      107.75     23.44 o 
   5  16   3        0.45      -15.26     18.64 o 
   6  16   3        9.57      -26.59     17.02 o 
   7  16   3     2392.04     2339.43     68.01 o 
   8  16   3       54.38       54.85     20.38 o 
   9  16   3      714.08      695.47     47.29 o 
  10  16   3      257.19      318.63     34.32 o 
  11  16   3     3400.57     3438.49     98.99 o 
  12  16   3      414.69      380.03     41.26 o 
  13  16   3       37.84       49.61     27.32 o 
  14  16   3      236.09      316.85     41.62 o 
  15  16   3       18.05       31.11     27.68 o 
  16  16   3        0.44       26.52     27.63 o 
  17  16   3        0.82       61.00     36.51 o 
  18  16   3       76.54       33.86     46.19 o 
  19  16   3       50.45       46.94     45.14 o 
  20  16   3      150.08      235.20     69.31 o 
  21  16   3        7.37      -67.29     40.90 o 
   1  17   3     1083.30      981.48     51.43 o 
   2  17   3      863.01      783.83     54.24 o 
   3  17   3     1213.88     1088.84     50.97 o 
   4  17   3      638.41      574.38     42.45 o 
   5  17   3     1617.31     1660.14     57.74 o 
   6  17   3     2877.55     3060.06     78.83 o 
   7  17   3       13.28       17.36     18.77 o 
   8  17   3      280.52      253.60     32.97 o 
   9  17   3      554.14      467.22     38.43 o 
  10  17   3      103.25       70.10     24.90 o 
  11  17   3     1518.37     1710.55     68.75 o 
  12  17   3     2064.71     2286.82     83.14 o 
  13  17   3      351.80      341.38     43.61 o 
  14  17   3      464.96      488.79     49.50 o 
  15  17   3      303.24      297.41     41.68 o 
  16  17   3       47.81       11.54     33.56 o 
  17  17   3      147.44      189.94     47.00 o 
  18  17   3       45.04       95.26     51.84 o 
  19  17   3      108.38      129.82     48.02 o 
  20  17   3      119.34       63.88     50.71 o 
   1  18   3        0.72       12.87     19.94 o 
   2  18   3       23.98       15.83     22.02 o 
   3  18   3      960.35      864.84     54.98 o 
   4  18   3      176.33      186.34     32.41 o 
   5  18   3      106.94      138.46     26.46 o 
   6  18   3      316.02      267.92     32.47 o 
   7  18   3     1057.00     1010.86     52.16 o 
   8  18   3      467.21      450.89     56.01 o 
   9  18   3     1060.21     1022.19     54.07 o 
  10  18   3      140.61      111.47     28.38 o 
  11  18   3      313.30      283.15     36.40 o 
  12  18   3       16.87       17.87     25.34 o 
  13  18   3       74.93       72.23     29.82 o 
  14  18   3      372.59      456.68     48.09 o 
  15  18   3       24.59       -3.50     27.21 o 
  16  18   3        0.34       17.80     31.68 o 
  17  18   3      281.21      300.80     56.70 o 
  18  18   3       40.66       82.41     46.52 o 
  19  18   3      435.74      514.39     71.58 o 
   1  19   3      975.91      871.36     57.81 o 
   2  19   3      153.17      196.60     29.93 o 
   3  19   3     4249.50     4454.93    115.46 o 
   4  19   3      639.77      689.92     54.02 o 
   5  19   3      893.45      919.96     56.18 o 
   6  19   3      293.34      224.53     40.10 o 
   7  19   3     2879.07     2981.30     82.16 o 
   8  19   3     1349.51     1406.29     59.69 o 
   9  19   3      657.52      639.96     46.96 o 
  10  19   3      614.38      687.59     54.15 o 
  11  19   3       48.41       59.09     25.78 o 
  12  19   3      116.42      135.62     32.60 o 
  13  19   3      641.08      762.63     61.10 o 
  14  19   3       17.42       29.49     28.47 o 
  15  19   3      103.39       85.11     32.19 o 
  16  19   3       44.90       11.88     40.72 o 
  17  19   3      225.76      243.82     56.97 o 
  18  19   3      147.82      167.18     47.75 o 
   1  20   3       45.87       39.28     21.16 o 
   2  20   3      101.91       92.22     25.36 o 
   3  20   3      154.43      157.95     36.01 o 
   4  20   3      470.47      347.38     43.98 o 
   5  20   3     1405.10     1422.44     63.74 o 
   6  20   3      371.04      451.30     53.56 o 
   7  20   3      442.41      451.31     43.08 o 
   8  20   3       22.93       37.78     23.30 o 
   9  20   3        0.53       -0.27     22.42 o 
  10  20   3      250.39      188.25     34.04 o 
  11  20   3      268.67      256.88     36.58 o 
  12  20   3      566.64      621.53     52.13 o 
  13  20   3       52.68       26.26     29.96 o 
  14  20   3      115.02      130.92     36.05 o 
  15  20   3       96.19      150.92     38.22 o 
  16  20   3       63.67      105.10     42.08 o 
  17  20   3       98.11      132.64     47.81 o 
   1  21   3       77.05       40.82     25.06 o 
   2  21   3      144.87      184.90     31.97 o 
   3  21   3      304.96      361.28     39.46 o 
   4  21   3       14.78      -23.86     22.02 o 
   5  21   3       10.06        6.04     22.06 o 
   6  21   3     1507.74     1595.78     81.49 o 
   7  21   3      445.43      517.04     50.82 o 
   8  21   3       81.20      109.83     28.32 o 
   9  21   3       49.91       61.41     26.25 o 
  10  21   3       85.77      142.37     32.39 o 
  11  21   3      138.85      206.07     39.55 o 
  12  21   3      530.90      565.85     50.92 o 
  13  21   3      444.58      437.81     50.77 o 
  14  21   3      465.41      655.06     74.88 o 
  15  21   3      167.68      160.86     41.23 o 
  16  21   3      153.98      315.76     55.79 o 
   1  22   3      125.93      110.29     29.05 o 
   2  22   3       17.47       38.15     24.48 o 
   3  22   3       84.11       68.65     29.13 o 
   4  22   3       47.72       40.34     25.53 o 
   5  22   3      608.42      618.17     51.68 o 
   6  22   3      114.69       61.46     27.24 o 
   7  22   3        2.74       31.94     25.41 o 
   8  22   3       70.51       74.05     28.31 o 
   9  22   3      141.90      170.87     33.60 o 
  10  22   3       35.42       78.11     31.31 o 
  11  22   3        0.97       27.59     30.07 o 
  12  22   3        1.89      -25.19     28.87 o 
  13  22   3      346.27      366.84     52.83 o 
  14  22   3       25.14       55.15     36.38 o 
  15  22   3       12.81       13.24     36.03 o 
   1  23   3        7.86      -26.03     23.19 o 
   2  23   3      178.73      149.76     31.53 o 
   3  23   3       70.44      103.88     28.15 o 
   4  23   3       39.19       93.51     28.67 o 
   5  23   3        7.67       12.36     26.35 o 
   6  23   3       29.35       32.26     35.51 o 
   7  23   3       99.64      123.98     47.04 o 
   8  23   3       19.58       36.66     31.00 o 
   9  23   3       83.16       90.26     34.58 o 
  10  23   3        7.68       11.05     32.19 o 
  11  23   3       37.31        3.81     33.75 o 
  12  23   3        0.28      -38.78     31.07 o 
  13  23   3       92.76       49.00     38.70 o 
  14  23   3       32.31       79.97     46.77 o 
   1  24   3       42.01      -12.31     29.55 o 
   2  24   3       78.23       24.15     34.24 o 
   3  24   3        5.12       34.36     28.38 o 
   4  24   3      298.23      311.99     45.17 o 
   5  24   3        6.74      -24.16     27.66 o 
   6  24   3        0.03       20.36     30.55 o 
   7  24   3      103.83      104.51     36.26 o 
   8  24   3       22.77       28.47     33.00 o 
   9  24   3       39.79      -41.09     31.19 o 
  10  24   3      140.57      188.10     44.94 o 
  11  24   3      131.77      115.72     50.50 o 
  12  24   3        7.67        6.91     34.98 o 
   1  25   3        1.08       23.11     33.03 o 
   2  25   3       21.08       -9.84     29.47 o 
   3  25   3       82.74       72.34     33.36 o 
   4  25   3       87.86       33.82     32.90 o 
   5  25   3      210.33      278.29     45.19 o 
   6  25   3        0.03      -42.03     26.31 o 
   7  25   3        2.36      -38.80     27.73 o 
   8  25   3      185.04      250.72     45.14 o 
   9  25   3       18.57       -3.68     34.67 o 
  10  25   3       40.97      -37.76     35.74 o 
   1  26   3       86.35       90.26     44.56 o 
   2  26   3      377.25      544.28     58.99 o 
   3  26   3        1.61       -7.04     33.80 o 
   4  26   3       76.28      126.70     38.51 o 
   5  26   3       16.07       24.68     32.34 o 
   6  26   3        0.22       13.19     31.64 o 
   7  26   3       68.32       73.53     36.57 o 
   1  27   3        0.13       31.33     34.83 o 
   2  27   3        0.31       -3.91     29.30 o 
   3  27   3      173.05      212.76     42.69 o 
   0   0   4     1709.37     1887.09    132.38 o 
   1   0   4     1695.91     1488.40     67.89 o 
   2   0   4     3487.18     3262.49     85.88 o 
   3   0   4     1120.57     1193.88     61.03 o 
   4   0   4        8.56       -8.98     12.03 o 
   5   0   4     1006.16      965.46     55.45 o 
   6   0   4       64.03       75.40     21.27 o 
   7   0   4      287.52      300.49     33.92 o 
   8   0   4      456.64      415.71     41.12 o 
   9   0   4      969.45     1079.72     67.34 o 
  10   0   4      281.03      314.96     46.14 o 
  11   0   4       82.08       80.93     28.97 o 
  12   0   4     3680.52     3521.92    135.67 o 
  13   0   4      531.04      485.84     59.88 o 
  14   0   4      134.64       79.22     74.93 o 
  15   0   4       79.23       25.58     31.68 o 
  16   0   4      955.20      715.72     73.60 o 
  17   0   4      506.39      493.39    118.74 o 
  18   0   4      345.64      260.35     66.07 o 
  19   0   4       17.50       11.43     34.63 o 
  20   0   4     1800.71     2077.03    128.35 o 
  21   0   4     1063.36     1271.02    109.46 o 
  22   0   4      306.29      205.54     59.48 o 
  23   0   4        4.70       55.81     46.73 o 
  24   0   4      274.86      315.74     70.86 o 
  25   0   4        0.06      -19.38     60.24 o 
   0   1   4      301.70      294.87     29.79 o 
   1   1   4      546.28      407.22     23.86 o 
   2   1   4      421.67      410.06     25.10 o 
   3   1   4     1789.18     1807.62     50.32 o 
   4   1   4      453.53      441.82     22.93 o 
   5   1   4     1954.54     2046.93     42.29 o 
   6   1   4     1772.09     1883.08     48.87 o 
   7   1   4      424.62      431.90     33.36 o 
   8   1   4       23.96       17.41     13.90 o 
   9   1   4      623.40      528.92     36.98 o 
  10   1   4      991.41     1108.04     49.24 o 
  11   1   4       99.12      108.38     22.43 o 
  12   1   4       20.89       36.34     17.81 o 
  13   1   4     1708.05     1696.05     66.91 o 
  14   1   4      627.17      588.41     47.95 o 
  15   1   4      119.79      139.90     27.44 o 
  16   1   4       39.73       59.14     20.91 o 
  17   1   4       34.40       31.48     24.34 o 
  18   1   4        0.06      -14.38     21.19 o 
  19   1   4      311.05      311.98     58.97 o 
  20   1   4        6.14       -3.28     27.32 o 
  21   1   4       95.80       80.41     35.25 o 
  22   1   4      123.84      143.20     44.11 o 
  23   1   4       56.99      -34.73     29.16 o 
  24   1   4      398.58      496.92     59.09 o 
  25   1   4       76.69       43.19     35.07 o 
   0   2   4     1206.42     1408.80     54.86 o 
   1   2   4     2086.76     1971.61     61.81 o 
   2   2   4     5932.46     6333.72    107.67 o 
   3   2   4      443.88      433.60     25.24 o 
   4   2   4      288.71      377.37     24.41 o 
   5   2   4     2539.60     2631.23     64.65 o 
   6   2   4     2751.81     2922.03     67.41 o 
   7   2   4       31.68        7.00     11.48 o 
   8   2   4        2.20       15.51     12.73 o 
   9   2   4      130.18      127.87     20.04 o 
  10   2   4      201.09      247.71     26.82 o 
  11   2   4        0.64      -23.08     12.49 o 
  12   2   4      277.47      235.06     28.47 o 
  13   2   4      185.53      196.88     27.87 o 
  14   2   4       25.22        6.93     17.84 o 
  15   2   4        7.25       44.00     21.25 o 
  16   2   4       31.50       42.84     20.02 o 
  17   2   4       50.47       81.75     28.08 o 
  18   2   4       92.67       96.63     28.14 o 
  19   2   4        3.11      -34.71     25.67 o 
  20   2   4       54.99       12.31     28.94 o 
  21   2   4        0.15        3.63     29.42 o 
  22   2   4      457.86      439.97     59.77 o 
  23   2   4       91.81       73.19     38.90 o 
  24   2   4      195.61      207.48     44.48 o 
  25   2   4        1.39       50.39     34.28 o 
   0   3   4    16660.80    17516.17    293.92 o 
   1   3   4      853.96      891.79     31.80 o 
   2   3   4     1450.29     1440.89     40.86 o 
   3   3   4      372.00      395.44     24.08 o 
   4   3   4       28.37       26.10     12.50 o 
   5   3   4     1658.22     1566.91     38.63 o 
   6   3   4     1596.17     1505.94     37.79 o 
   7   3   4     4512.01     4639.47     75.86 o 
   8   3   4     7395.66     7691.00    122.93 o 
   9   3   4       82.40       49.97     15.06 o 
  10   3   4        6.49      -22.60     11.65 o 
  11   3   4     1353.37     1302.11     51.10 o 
  12   3   4       86.74       65.03     19.27 o 
  13   3   4      894.56      921.34     47.04 o 
  14   3   4     1092.13     1017.22     52.54 o 
  15   3   4        6.61       -0.44     17.78 o 
  16   3   4       19.14       14.40     20.37 o 
  17   3   4      171.64      165.03     34.01 o 
  18   3   4      658.19      634.43     56.02 o 
  19   3   4       14.03       -6.28     23.97 o 
  20   3   4       12.09       39.65     27.40 o 
  21   3   4       16.01       29.58     30.19 o 
  22   3   4        4.39       -2.04     28.23 o 
  23   3   4       43.77       25.99     34.56 o 
  24   3   4      214.60      182.32     43.89 o 
  25   3   4       39.89       28.26     40.57 o 
   0   4   4    18454.65    22112.90    357.93 o 
   1   4   4      196.39      195.59     19.07 o 
   2   4   4     7463.42     8187.43    139.44 o 
   3   4   4      199.16      211.99     19.54 o 
   4   4   4     3451.23     3778.31     69.52 o 
   5   4   4     3295.54     3370.11     60.15 o 
   6   4   4     1679.09     1820.97     46.49 o 
   7   4   4       16.29       24.97     10.99 o 
   8   4   4     1883.13     1912.44     58.63 o 
   9   4   4     4111.19     4439.11     88.38 o 
  10   4   4     1459.44     1663.22     56.08 o 
  11   4   4      233.18      252.05     28.52 o 
  12   4   4       50.27       77.11     19.39 o 
  13   4   4       60.46       67.03     20.85 o 
  14   4   4      104.25      122.86     24.65 o 
  15   4   4      182.40      145.72     29.29 o 
  16   4   4       70.59       62.38     23.51 o 
  17   4   4      404.43      361.10     43.38 o 
  18   4   4       39.01       27.43     24.54 o 
  19   4   4        0.02       33.18     25.70 o 
  20   4   4       17.03       13.98     28.28 o 
  21   4   4       68.52       49.71     32.15 o 
  22   4   4       64.24       95.47     36.28 o 
  23   4   4       41.06       62.66     38.22 o 
  24   4   4        0.31        5.88     36.97 o 
  25   4   4        8.05       -8.16     45.92 o 
   0   5   4     3328.48     3458.48     90.49 o 
   1   5   4     7853.47     8285.13    117.14 o 
   2   5   4     6263.65     6422.00     97.95 o 
   3   5   4      618.53      763.35     30.24 o 
   4   5   4      103.70       88.46     13.51 o 
   5   5   4     2100.32     2146.67     46.07 o 
   6   5   4     2313.88     2127.18     46.06 o 
   7   5   4      784.73      640.00     25.46 o 
   8   5   4     7489.10     7841.56    112.47 o 
   9   5   4       51.71       52.89     11.54 o 
  10   5   4       49.16       51.74     12.19 o 
  11   5   4      209.54      283.78     37.32 o 
  12   5   4      135.46      120.07     21.05 o 
  13   5   4      745.23      723.74     46.07 o 
  14   5   4      991.23      929.44     78.77 o 
  15   5   4      343.65      340.83     38.63 o 
  16   5   4      195.87      185.73     34.11 o 
  17   5   4      153.06      165.01     32.51 o 
  18   5   4       16.97        2.46     23.46 o 
  19   5   4      528.12      473.44     52.06 o 
  20   5   4       12.11       51.69     28.92 o 
  21   5   4        4.20       -8.85     33.81 o 
  22   5   4        1.09       -7.68     36.28 o 
  23   5   4        0.04        2.07     37.74 o 
  24   5   4       22.25       41.14     46.40 o 
   0   6   4      729.44      713.10     38.72 o 
   1   6   4        6.29        7.71      9.35 o 
   2   6   4     1641.73     1628.62     41.91 o 
   3   6   4     3981.98     4044.77     67.40 o 
   4   6   4      275.71      325.49     26.54 o 
   5   6   4       46.44       62.59     15.59 o 
   6   6   4     3988.55     4203.92     77.45 o 
   7   6   4     2542.30     2446.26     80.13 o 
   8   6   4        3.37      -17.90      8.95 o 
   9   6   4     1800.68     1783.70     42.70 o 
  10   6   4       11.93        4.16     10.65 o 
  11   6   4      909.53      868.98     38.70 o 
  12   6   4        9.63       16.99     17.29 o 
  13   6   4      424.37      381.70     38.69 o 
  14   6   4      249.66      216.66     33.09 o 
  15   6   4     1099.76     1233.97     62.33 o 
  16   6   4      378.32      311.29     40.92 o 
  17   6   4        0.08      -17.72     21.87 o 
  18   6   4       69.61       73.00     29.00 o 
  19   6   4       29.62       -5.61     29.50 o 
  20   6   4      166.99      181.63     44.10 o 
  21   6   4        0.38        6.63     32.62 o 
  22   6   4       14.70       28.38     37.51 o 
  23   6   4        8.66       53.58     41.51 o 
  24   6   4       27.85       60.00     45.00 o 
   0   7   4       94.94       77.05     17.44 o 
   1   7   4      116.64      133.17     13.85 o 
   2   7   4        1.99       -3.83      9.38 o 
   3   7   4     4001.90     4038.46     60.57 o 
   4   7   4      481.25      405.68     21.23 o 
   5   7   4      492.05      454.58     24.38 o 
   6   7   4       30.41       49.97     11.58 o 
   7   7   4        0.39       -1.88     10.73 o 
   8   7   4      820.46      700.03     34.81 o 
   9   7   4      335.01      391.52     23.68 o 
  10   7   4      994.83      995.62     33.71 o 
  11   7   4      333.88      337.16     24.51 o 
  12   7   4     1142.05     1038.43     52.90 o 
  13   7   4      815.91      790.55     52.80 o 
  14   7   4       73.57       71.42     24.61 o 
  15   7   4       23.05       45.14     23.74 o 
  16   7   4       92.81       89.94     31.82 o 
  17   7   4      914.78      920.66     76.29 o 
  18   7   4       97.93      114.71     37.00 o 
  19   7   4       11.31      -30.50     27.50 o 
  20   7   4        0.99       -2.81     31.21 o 
  21   7   4       23.69       -9.28     34.56 o 
  22   7   4       16.44        5.52     37.68 o 
  23   7   4        9.47      -14.90     40.57 o 
  24   7   4        2.25       70.51     45.15 o 
   0   8   4      843.34      917.22     41.62 o 
   1   8   4     1009.10      925.04     27.06 o 
   2   8   4      265.46      332.67     24.85 o 
   3   8   4     1040.58     1060.80     52.29 o 
   4   8   4       37.14       15.74     12.48 o 
   5   8   4      287.68      272.37     24.15 o 
   6   8   4     3736.88     3667.17     74.48 o 
   7   8   4     1014.03      905.43     35.13 o 
   8   8   4     2032.35     2048.57     64.55 o 
   9   8   4       56.78       64.20     13.43 o 
  10   8   4      290.38      272.09     22.04 o 
  11   8   4      279.42      307.12     26.17 o 
  12   8   4     2431.63     2486.37     91.46 o 
  13   8   4     2387.86     2511.51    111.20 o 
  14   8   4      734.47      826.57     65.61 o 
  15   8   4      144.79      169.54     38.89 o 
  16   8   4        8.59       -8.92     26.00 o 
  17   8   4        1.85       17.75     29.45 o 
  18   8   4      121.07       93.38     37.60 o 
  19   8   4        0.55       33.08     35.05 o 
  20   8   4      159.22      104.15     42.02 o 
  21   8   4      381.93      459.10     67.62 o 
  22   8   4        2.75       -3.02     38.78 o 
  23   8   4       54.39       78.66     48.19 o 
  24   8   4       16.89       -0.89     41.31 o 
   0   9   4      225.70      134.27     26.41 o 
   1   9   4     1026.09     1099.73     32.27 o 
   2   9   4     1879.01     1929.20     51.52 o 
   3   9   4     1496.93     1490.96     44.57 o 
   4   9   4     1417.35     1496.54     45.50 o 
   5   9   4       92.89       76.74     16.89 o 
   6   9   4       62.11       58.58     16.13 o 
   7   9   4      305.95      296.38     24.56 o 
   8   9   4       22.66       17.27     13.21 o 
   9   9   4      796.67      927.61     50.89 o 
  10   9   4      129.12       79.52     19.51 o 
  11   9   4        1.49        7.69     17.11 o 
  12   9   4       13.81       -9.45     20.81 o 
  13   9   4     1471.36     1521.64     78.29 o 
  14   9   4      219.75      130.92     35.32 o 
  15   9   4     1075.82     1051.78     74.61 o 
  16   9   4     1320.19     1281.34     79.95 o 
  17   9   4       48.29       87.54     39.38 o 
  18   9   4      557.31      639.35     69.19 o 
  19   9   4       20.69       35.93     33.50 o 
  20   9   4       28.90       41.62     37.77 o 
  21   9   4       26.27      -27.48     32.13 o 
  22   9   4       65.02       49.11     55.88 o 
  23   9   4       44.30       34.01     42.95 o 
   0  10   4      718.51      757.57     34.53 o 
   1  10   4      906.31      973.36     34.95 o 
   2  10   4     1688.91     1652.92     39.87 o 
   3  10   4      623.28      574.27     32.86 o 
   4  10   4      297.04      312.64     25.52 o 
   5  10   4      575.95      581.16     48.54 o 
   6  10   4      923.02      929.16     39.07 o 
   7  10   4      182.69      130.48     23.22 o 
   8  10   4        1.30        9.08     14.53 o 
   9  10   4     2728.69     2818.85     71.97 o 
  10  10   4       19.98        0.71     15.31 o 
  11  10   4       11.58       -6.19     17.17 o 
  12  10   4        0.13       12.94     18.13 o 
  13  10   4       32.89       58.67     29.70 o 
  14  10   4      392.71      440.40     54.76 o 
  15  10   4       53.11       42.41     28.53 o 
  16  10   4       37.88       64.95     34.37 o 
  17  10   4      221.36      203.63     45.07 o 
  18  10   4      244.29      117.87     62.45 o 
  19  10   4       10.80       -0.02     32.52 o 
  20  10   4        2.08        9.07     34.09 o 
  21  10   4        0.01      -19.52     35.27 o 
  22  10   4       55.40       16.19     45.57 o 
  23  10   4        2.17       -3.05     38.25 o 
   0  11   4     9873.03    11039.17    235.65 o 
   1  11   4      940.35     1029.42     33.59 o 
   2  11   4      677.68      603.25     25.78 o 
   3  11   4      175.66      153.22     16.41 o 
   4  11   4      690.87      610.13     36.10 o 
   5  11   4       79.23       42.58     18.05 o 
   6  11   4     1354.05     1268.68     51.81 o 
   7  11   4        6.29       -4.86     15.13 o 
   8  11   4      202.23      175.16     24.16 o 
   9  11   4     1482.89     1462.93     53.70 o 
  10  11   4      162.91      143.97     25.03 o 
  11  11   4      136.15      112.17     23.61 o 
  12  11   4      983.18      956.01     51.56 o 
  13  11   4     1722.04     1729.69    122.09 o 
  14  11   4       40.20       14.17     28.13 o 
  15  11   4      515.90      557.26     61.08 o 
  16  11   4        8.67        0.33     28.80 o 
  17  11   4      322.75      403.72     57.89 o 
  18  11   4     1758.36     1946.02    101.14 o 
  19  11   4       15.28       67.66     38.91 o 
  20  11   4        7.91       46.61     34.17 o 
  21  11   4      656.65      627.34     75.32 o 
  22  11   4        8.84        0.80     40.16 o 
   0  12   4      843.03      868.04     60.26 o 
   1  12   4     1134.77     1211.57     43.12 o 
   2  12   4       14.62       -0.76     13.91 o 
   3  12   4      525.28      446.60     33.48 o 
   4  12   4      681.26      676.58     40.06 o 
   5  12   4      281.11      283.11     30.54 o 
   6  12   4      127.46       97.68     22.02 o 
   7  12   4      644.48      596.62     39.98 o 
   8  12   4       49.23       11.96     17.47 o 
   9  12   4      158.58      116.08     23.70 o 
  10  12   4     1250.99     1187.41     51.51 o 
  11  12   4      234.23      219.60     28.78 o 
  12  12   4       62.70       81.46     28.30 o 
  13  12   4      311.74      262.97     43.95 o 
  14  12   4       17.78       41.33     30.11 o 
  15  12   4       80.57       77.30     34.21 o 
  16  12   4      105.73       -2.44     31.96 o 
  17  12   4       52.04       32.50     32.75 o 
  18  12   4       94.65       62.34     39.20 o 
  19  12   4        1.57       34.16     35.32 o 
  20  12   4        0.43       -5.33     42.87 o 
  21  12   4       27.80       28.07     39.32 o 
  22  12   4      240.73      198.47     57.43 o 
   0  13   4      310.31      244.52     41.21 o 
   1  13   4      154.12       94.64     22.61 o 
   2  13   4      321.57      344.23     29.46 o 
   3  13   4       64.11       47.56     18.19 o 
   4  13   4      189.27      153.01     23.90 o 
   5  13   4       16.57        3.83     16.69 o 
   6  13   4      376.06      307.73     31.17 o 
   7  13   4      342.71      287.72     30.29 o 
   8  13   4      213.02      163.22     27.00 o 
   9  13   4     1822.89     1810.79     62.33 o 
  10  13   4     2251.89     2133.83     79.85 o 
  11  13   4      638.74      641.09     46.56 o 
  12  13   4     2264.06     2278.88     77.22 o 
  13  13   4        0.37       36.39     28.92 o 
  14  13   4      118.04      111.22     37.66 o 
  15  13   4       68.77       30.01     32.36 o 
  16  13   4       75.37       47.16     36.10 o 
  17  13   4      100.87      108.40     38.65 o 
  18  13   4       79.20      105.08     40.88 o 
  19  13   4      159.97      101.03     43.29 o 
  20  13   4       32.64       13.17     38.76 o 
  21  13   4      158.59       82.18     65.32 o 
   0  14   4     2749.58     2591.75    105.30 o 
   1  14   4      884.99      807.21     48.87 o 
   2  14   4        7.96        8.62     19.27 o 
   3  14   4      288.96      312.87     30.87 o 
   4  14   4      924.63      994.88     48.81 o 
   5  14   4       34.14       10.06     18.78 o 
   6  14   4     3041.08     3077.50     94.82 o 
   7  14   4      292.14      332.39     33.63 o 
   8  14   4      534.76      458.19     38.37 o 
   9  14   4     4205.52     4364.42    100.85 o 
  10  14   4      397.96      382.89     37.75 o 
  11  14   4       28.57       43.46     21.24 o 
  12  14   4        7.17      -15.79     21.62 o 
  13  14   4      444.03      429.68     55.38 o 
  14  14   4      191.24      198.06     43.10 o 
  15  14   4      270.85      339.22     54.72 o 
  16  14   4       37.46       23.14     35.25 o 
  17  14   4        0.81      -20.83     32.52 o 
  18  14   4        0.46       13.38     37.79 o 
  19  14   4        2.72        3.41     48.88 o 
  20  14   4       84.25       50.95     43.25 o 
  21  14   4       23.40      -15.86     40.65 o 
   0  15   4     1060.36      979.64     98.16 o 
   1  15   4     1093.93      895.10     48.76 o 
   2  15   4     1058.06     1167.48     74.06 o 
   3  15   4      868.17      990.60     85.63 o 
   4  15   4     1502.35     1310.73     65.40 o 
   5  15   4     4134.58     4043.20     94.17 o 
   6  15   4     5064.93     5222.53    118.39 o 
   7  15   4      954.30      922.22     48.91 o 
   8  15   4      138.21      101.09     26.86 o 
   9  15   4     2170.88     2258.19     89.89 o 
  10  15   4      223.18      195.62     30.14 o 
  11  15   4      151.27      130.58     27.35 o 
  12  15   4      149.41      154.25     33.21 o 
  13  15   4      772.57      905.28     87.67 o 
  14  15   4       55.03       61.85     34.03 o 
  15  15   4      399.26      291.19     51.76 o 
  16  15   4       50.01      110.65     39.22 o 
  17  15   4       30.87       23.82     36.38 o 
  18  15   4       21.82       48.83     49.11 o 
  19  15   4      392.74      464.59     67.86 o 
  20  15   4      155.55      169.46     50.45 o 
   0  16   4     3907.28     3839.86    135.60 o 
   1  16   4        0.32       32.22     21.13 o 
   2  16   4     2851.00     2915.17    105.83 o 
   3  16   4       24.64       24.79     22.51 o 
   4  16   4     1796.25     1690.76     68.08 o 
   5  16   4      965.50     1007.41     58.38 o 
   6  16   4     4833.04     4835.44    113.86 o 
   7  16   4     1849.64     1804.27     61.77 o 
   8  16   4     2410.91     2570.90     81.01 o 
   9  16   4      144.89      122.16     26.24 o 
  10  16   4      109.83       49.09     23.79 o 
  11  16   4      383.08      348.64     38.59 o 
  12  16   4      476.23      526.22     47.66 o 
  13  16   4      869.68     1039.98     83.95 o 
  14  16   4      183.41      180.98     45.24 o 
  15  16   4      431.33      554.26     64.42 o 
  16  16   4      106.51       84.63     41.89 o 
  17  16   4        6.66      -39.50     31.18 o 
  18  16   4       27.00       59.94     52.15 o 
  19  16   4        6.78      -29.59     35.55 o 
  20  16   4       12.15      101.53     45.12 o 
   0  17   4      582.38      549.74     68.94 o 
   1  17   4      124.33       63.76     22.52 o 
   2  17   4      101.65      110.87     27.20 o 
   3  17   4      563.50      573.66     48.63 o 
   4  17   4      156.93      121.89     29.20 o 
   5  17   4       29.61        8.02     22.38 o 
   6  17   4     1119.39     1023.76     56.93 o 
   7  17   4       96.93       50.32     23.90 o 
   8  17   4        7.40        2.92     18.79 o 
   9  17   4     1066.04     1191.04     58.91 o 
  10  17   4        0.20       22.39     22.53 o 
  11  17   4      178.57      118.42     29.08 o 
  12  17   4     1129.53     1272.75     89.01 o 
  13  17   4     1147.42     1308.70     85.47 o 
  14  17   4       14.12       -2.39     31.89 o 
  15  17   4      562.34      767.58     75.75 o 
  16  17   4      242.82      259.82     56.56 o 
  17  17   4       41.39       29.69     41.83 o 
  18  17   4       20.23      -48.84     35.09 o 
  19  17   4       80.55       73.93     56.72 o 
   0  18   4      939.82     1014.33    109.78 o 
   1  18   4       13.70       24.27     20.67 o 
   2  18   4      180.83      165.04     29.40 o 
   3  18   4      399.93      388.49     42.30 o 
   4  18   4        3.36        9.30     22.11 o 
   5  18   4       56.21       47.64     23.96 o 
   6  18   4       37.56       13.71     21.30 o 
   7  18   4      153.78      132.71     27.60 o 
   8  18   4      196.96      115.61     27.65 o 
   9  18   4       32.09       42.38     23.73 o 
  10  18   4     1520.54     1656.02     92.49 o 
  11  18   4        0.01       23.28     25.59 o 
  12  18   4      189.41      180.06     35.20 o 
  13  18   4        0.26       68.37     32.75 o 
  14  18   4      120.29      160.16     43.34 o 
  15  18   4        1.47       19.15     38.26 o 
  16  18   4      188.77      204.51     50.90 o 
  17  18   4       34.03       40.20     39.45 o 
  18  18   4        6.57      -56.96     36.12 o 
   0  19   4      871.74     1047.91     85.78 o 
   1  19   4        8.54       -8.77     21.16 o 
   2  19   4      163.39      252.58     34.42 o 
   3  19   4       43.55       31.80     23.74 o 
   4  19   4      185.17      199.50     33.92 o 
   5  19   4       92.71      110.09     31.38 o 
   6  19   4      484.00      498.03     45.01 o 
   7  19   4       30.42       42.56     23.76 o 
   8  19   4        2.09       14.69     23.53 o 
   9  19   4      140.63      210.29     41.82 o 
  10  19   4        6.19       35.55     25.99 o 
  11  19   4        8.65       31.84     27.95 o 
  12  19   4      173.01      187.75     39.08 o 
  13  19   4      785.96      652.02     81.99 o 
  14  19   4        6.11       58.15     39.84 o 
  15  19   4      225.59      266.79     54.43 o 
  16  19   4        0.82       -9.91     37.78 o 
  17  19   4        0.72       49.79     42.15 o 
   0  20   4        3.59       29.56     31.78 o 
   1  20   4      732.92      881.47     58.80 o 
   2  20   4      288.68      248.17     34.82 o 
   3  20   4       54.01       51.15     24.41 o 
   4  20   4      497.43      462.57     47.40 o 
   5  20   4       17.26       26.84     27.94 o 
   6  20   4       29.83       57.39     25.56 o 
   7  20   4      426.30      428.72     44.85 o 
   8  20   4      316.85      341.52     40.80 o 
   9  20   4      208.90      189.18     35.24 o 
  10  20   4      637.51      684.73     57.57 o 
  11  20   4      489.98      638.71     59.59 o 
  12  20   4      132.62       91.90     44.15 o 
  13  20   4        2.52       -8.67     38.61 o 
  14  20   4       17.72       45.40     43.79 o 
  15  20   4        0.03      106.43     44.80 o 
  16  20   4       22.00      -15.55     47.95 o 
   0  21   4      904.63      820.66     98.16 o 
   1  21   4        0.52      -25.22     22.11 o 
   2  21   4        0.97       25.16     23.83 o 
   3  21   4      205.53      155.81     31.99 o 
   4  21   4       90.28       75.01     28.72 o 
   5  21   4       31.39       39.77     26.06 o 
   6  21   4       40.29       52.94     26.43 o 
   7  21   4      101.76      137.87     30.40 o 
   8  21   4       35.54        8.29     25.60 o 
   9  21   4       73.10       99.87     31.63 o 
  10  21   4      108.30      109.46     31.90 o 
  11  21   4      136.30      153.69     38.55 o 
  12  21   4       17.45       29.29     33.85 o 
  13  21   4        3.32        7.57     38.16 o 
  14  21   4       42.11       33.37     48.82 o 
  15  21   4        4.84      -30.50     57.14 o 
   0  22   4       95.73      101.31     41.41 o 
   1  22   4      549.33      762.08     56.70 o 
   2  22   4       20.64        0.64     27.65 o 
   3  22   4        1.28      -14.73     23.86 o 
   4  22   4       68.97       45.37     28.99 o 
   5  22   4       71.93       66.61     28.66 o 
   6  22   4        0.35      -29.06     25.19 o 
   7  22   4       89.39      130.67     32.82 o 
   8  22   4      416.95      332.91     42.37 o 
   9  22   4       55.99       95.78     32.60 o 
  10  22   4       17.06       -9.99     28.13 o 
  11  22   4        0.24       -9.43     38.50 o 
  12  22   4      273.26      231.67     51.85 o 
  13  22   4        0.22      -19.38     45.71 o 
   0  23   4      251.16      270.47     57.33 o 
   1  23   4      249.78      159.62     35.43 o 
   2  23   4       92.88       84.99     29.62 o 
   3  23   4        3.66       -2.92     26.60 o 
   4  23   4      307.03      277.03     37.31 o 
   5  23   4      120.63      121.13     33.83 o 
   6  23   4        2.85      -27.84     25.19 o 
   7  23   4       13.79       39.49     28.28 o 
   8  23   4       43.03      116.00     32.76 o 
   9  23   4       81.41       56.19     31.18 o 
  10  23   4      187.85      252.20     41.46 o 
  11  23   4        3.35       18.84     35.57 o 
  12  23   4       12.33      -36.77     40.45 o 
   0  24   4        0.06       43.81     47.96 o 
   1  24   4      151.84      190.61     38.26 o 
   2  24   4       45.53       57.88     32.87 o 
   3  24   4        0.88      -11.58     28.94 o 
   4  24   4       39.14       20.62     26.52 o 
   5  24   4       22.74       28.60     26.46 o 
   6  24   4        0.13        0.56     27.86 o 
   7  24   4       49.84      101.42     35.14 o 
   8  24   4       37.97       84.05     34.96 o 
   9  24   4      106.72       99.96     36.53 o 
  10  24   4      240.27      223.87     53.40 o 
   0  25   4        0.40      -14.12     44.59 o 
   1  25   4        4.02      -16.78     35.23 o 
   2  25   4       45.72       82.62     37.97 o 
   3  25   4       14.64       32.55     32.89 o 
   4  25   4      137.93      149.02     40.01 o 
   5  25   4      174.22      142.54     39.60 o 
   6  25   4      180.33      208.57     42.68 o 
   7  25   4       39.82       28.70     36.02 o 
   0  26   4      186.84      305.36     76.22 o 
   1  26   4        0.19       13.65     36.91 o 
   2  26   4       90.04       42.70     39.69 o 
   3  26   4       86.15       78.14     36.08 o 
   1   1   5      271.64      238.68     22.03 o 
   2   1   5      288.27      215.10     22.93 o 
   3   1   5      385.93      354.38     22.29 o 
   4   1   5      495.12      678.55     28.69 o 
   5   1   5     6823.05     7028.43    100.56 o 
   6   1   5      463.26      505.09     41.74 o 
   7   1   5        2.96        8.14     11.75 o 
   8   1   5      237.12      206.21     22.76 o 
   9   1   5      231.66      235.30     27.24 o 
  10   1   5       56.67       74.13     21.23 o 
  11   1   5     3627.50     3393.37    109.70 o 
  12   1   5      125.43       78.17     22.70 o 
  13   1   5      206.88      164.95     26.96 o 
  14   1   5        5.86      -18.23     16.83 o 
  15   1   5       57.09      123.17     31.54 o 
  16   1   5        0.75       13.00     20.13 o 
  17   1   5      576.29      587.61     51.15 o 
  18   1   5        1.42       12.75     24.61 o 
  19   1   5      436.29      572.30     66.36 o 
  20   1   5       18.93      -13.89     26.63 o 
  21   1   5        5.03      -34.30     28.25 o 
  22   1   5       36.46      -22.28     34.63 o 
  23   1   5       37.84      -13.55     31.99 o 
   1   2   5      779.40      845.26     34.14 o 
   2   2   5     2724.31     2866.10     63.12 o 
   3   2   5     3434.53     3163.66     66.93 o 
   4   2   5      179.09      163.10     19.08 o 
   5   2   5      195.09      200.52     19.20 o 
   6   2   5      163.04      135.08     19.81 o 
   7   2   5      447.47      357.71     26.28 o 
   8   2   5     1007.85      903.91     39.09 o 
   9   2   5       72.03       41.14     16.04 o 
  10   2   5       34.11       20.57     17.65 o 
  11   2   5      525.38      503.52     39.83 o 
  12   2   5      339.58      290.84     33.35 o 
  13   2   5       10.96      -16.23     17.14 o 
  14   2   5        6.73       18.50     20.27 o 
  15   2   5       39.85        0.25     19.40 o 
  16   2   5        9.19       -2.11     19.51 o 
  17   2   5       72.20       63.04     26.51 o 
  18   2   5      223.30      286.47     39.57 o 
  19   2   5      129.35       86.42     31.07 o 
  20   2   5      155.36      190.62     41.21 o 
  21   2   5      266.56      301.56     50.85 o 
  22   2   5       34.25       55.52     43.47 o 
  23   2   5       23.21       47.44     40.28 o 
   1   3   5       23.24        6.61     11.42 o 
   2   3   5        0.60       12.56     11.67 o 
   3   3   5     2697.43     2561.39     59.26 o 
   4   3   5      298.54      413.32     27.04 o 
   5   3   5        4.08       -0.55     11.02 o 
   6   3   5      104.31       96.49     15.06 o 
   7   3   5      347.86      336.13     25.52 o 
   8   3   5      753.94      733.16     37.61 o 
   9   3   5       81.73       63.22     17.47 o 
  10   3   5     1058.81     1004.91     43.52 o 
  11   3   5     1644.65     1606.89     59.61 o 
  12   3   5       17.21       14.67     16.71 o 
  13   3   5      104.90       59.42     21.59 o 
  14   3   5       44.21       15.64     19.31 o 
  15   3   5      248.82      290.02     36.40 o 
  16   3   5      159.41      148.58     29.18 o 
  17   3   5        9.19       12.63     20.99 o 
  18   3   5        6.21       26.72     26.07 o 
  19   3   5        6.96        9.27     26.78 o 
  20   3   5      243.41      301.97     52.79 o 
  21   3   5       83.18       49.29     40.94 o 
  22   3   5      207.02      202.63     56.50 o 
  23   3   5        3.79        5.71     40.92 o 
   1   4   5      539.22      575.20     29.31 o 
   2   4   5     3125.74     3164.23     67.39 o 
   3   4   5      794.06      791.21     35.44 o 
   4   4   5     1557.02     1665.31     49.54 o 
   5   4   5     1210.60     1336.94     39.11 o 
   6   4   5     3604.23     3531.68     66.81 o 
   7   4   5      827.04      712.52     33.87 o 
   8   4   5      177.80      181.39     23.16 o 
   9   4   5      187.83      141.13     22.41 o 
  10   4   5      347.52      340.87     30.15 o 
  11   4   5      352.94      311.95     32.48 o 
  12   4   5     1175.94     1323.17     56.12 o 
  13   4   5       18.95        1.19     16.71 o 
  14   4   5     1565.52     1679.83     67.25 o 
  15   4   5       94.60       96.11     34.36 o 
  16   4   5        2.51      -14.23     20.42 o 
  17   4   5       86.78       99.97     36.76 o 
  18   4   5       43.66        6.89     39.97 o 
  19   4   5        1.12      -35.37     29.08 o 
  20   4   5      270.56      250.18     50.33 o 
  21   4   5        7.57        1.21     36.50 o 
  22   4   5      164.29      193.81     58.56 o 
  23   4   5      118.05       66.96     46.63 o 
   1   5   5      134.15      117.35     15.76 o 
   2   5   5      522.19      512.71     39.00 o 
   3   5   5     3617.40     3912.22     76.55 o 
   4   5   5     1267.75     1251.43     41.15 o 
   5   5   5      971.00      989.29     36.54 o 
   6   5   5       42.03       16.15     11.54 o 
   7   5   5       77.70      104.82     19.77 o 
   8   5   5        0.80        0.05     12.92 o 
   9   5   5      177.22      177.35     23.69 o 
  10   5   5      113.91       99.57     19.90 o 
  11   5   5      312.63      261.60     30.10 o 
  12   5   5      361.13      279.39     33.01 o 
  13   5   5      903.75      991.16     64.42 o 
  14   5   5      162.83      204.41     32.86 o 
  15   5   5       98.75      137.83     31.33 o 
  16   5   5      163.84      139.98     37.65 o 
  17   5   5       95.27       63.32     31.96 o 
  18   5   5       37.47       58.02     32.40 o 
  19   5   5       31.52      -31.17     32.18 o 
  20   5   5       45.69       12.67     32.33 o 
  21   5   5        5.62       -3.42     34.54 o 
  22   5   5        0.10      -16.06     37.32 o 
  23   5   5        1.35        4.64     40.79 o 
   1   6   5       20.02       29.42     12.29 o 
   2   6   5      379.88      331.28     25.00 o 
   3   6   5       34.37       20.73     13.05 o 
   4   6   5     1317.68     1434.13     51.55 o 
   5   6   5     1077.82      925.40     32.59 o 
   6   6   5     1684.27     1685.39     48.21 o 
   7   6   5      806.41      886.25     38.86 o 
   8   6   5     1293.15     1211.14     44.71 o 
   9   6   5      447.08      498.85     36.50 o 
  10   6   5     1281.34     1242.72     54.71 o 
  11   6   5       28.24       29.33     19.46 o 
  12   6   5      450.00      346.05     40.36 o 
  13   6   5       72.28       82.95     28.23 o 
  14   6   5      316.28      330.50     44.25 o 
  15   6   5       20.85       39.70     24.56 o 
  16   6   5       43.23       41.92     33.71 o 
  17   6   5        5.90       22.60     29.72 o 
  18   6   5      195.33      189.80     43.06 o 
  19   6   5       44.92       49.99     36.83 o 
  20   6   5       93.94      104.19     37.42 o 
  21   6   5       52.68       97.32     42.25 o 
  22   6   5       21.54       62.70     40.36 o 
  23   6   5      121.96      106.23     62.94 o 
   1   7   5     1128.40     1077.34     38.24 o 
   2   7   5      608.43      553.21     31.32 o 
   3   7   5     1398.26     1221.81     40.07 o 
   4   7   5        6.31       -1.25     10.65 o 
   5   7   5        8.35        3.78     12.05 o 
   6   7   5       30.64       12.89     18.01 o 
   7   7   5        1.74        7.83     15.51 o 
   8   7   5       40.41       24.18     15.10 o 
   9   7   5      376.22      369.14     35.81 o 
  10   7   5     1101.20     1074.79     52.96 o 
  11   7   5     1834.61     1848.86     69.42 o 
  12   7   5      104.62       81.78     28.05 o 
  13   7   5     1257.97     1417.38     69.77 o 
  14   7   5      716.34      736.39     61.72 o 
  15   7   5        2.50       24.68     26.52 o 
  16   7   5       75.07       35.47     32.18 o 
  17   7   5       54.23       61.37     34.26 o 
  18   7   5      157.62      157.54     41.35 o 
  19   7   5      114.42      226.21     47.96 o 
  20   7   5       17.92       13.25     31.07 o 
  21   7   5        8.80        7.13     36.49 o 
  22   7   5       45.36       80.66     40.43 o 
  23   7   5        3.40       46.77     43.57 o 
   1   8   5       51.51       58.07     13.60 o 
   2   8   5      880.66      836.65     31.05 o 
   3   8   5     1709.35     1810.09     56.30 o 
   4   8   5     1638.36     1544.79     52.87 o 
   5   8   5       32.18       76.03     17.36 o 
   6   8   5      250.84      209.42     24.28 o 
   7   8   5     1797.40     1869.01     54.32 o 
   8   8   5       40.36       19.10     13.98 o 
   9   8   5        9.33        5.81     16.68 o 
  10   8   5      807.36      830.64     51.02 o 
  11   8   5     2028.81     2009.35     73.40 o 
  12   8   5      726.87      745.95     58.38 o 
  13   8   5        5.34       -6.17     26.67 o 
  14   8   5       37.08       25.15     28.55 o 
  15   8   5      564.30      483.68     57.45 o 
  16   8   5        0.04        8.97     27.68 o 
  17   8   5        4.77      -41.12     25.20 o 
  18   8   5        0.68      -20.48     29.76 o 
  19   8   5       22.54      -52.59     33.81 o 
  20   8   5       35.10       56.74     38.91 o 
  21   8   5      108.80       87.63     43.88 o 
  22   8   5        0.44      -31.64     52.90 o 
   1   9   5      159.06      201.17     18.12 o 
   2   9   5     2198.17     2183.30     66.62 o 
   3   9   5        0.88        7.29     14.19 o 
   4   9   5      153.42      165.41     23.12 o 
   5   9   5     1514.12     1403.42     47.53 o 
   6   9   5      159.99      151.41     25.39 o 
   7   9   5     1130.83     1050.92     42.98 o 
   8   9   5       39.35       48.73     16.56 o 
   9   9   5      180.97      149.60     27.31 o 
  10   9   5       85.30       71.70     23.89 o 
  11   9   5      580.11      620.92     56.35 o 
  12   9   5     1370.32     1492.94    128.35 o 
  13   9   5      141.33      121.58     34.54 o 
  14   9   5      289.41      299.79     51.27 o 
  15   9   5       66.14       59.71     31.23 o 
  16   9   5        0.00      -37.08     26.47 o 
  17   9   5      530.80      457.15     58.31 o 
  18   9   5        1.23       31.89     34.74 o 
  19   9   5       34.00       53.16     37.04 o 
  20   9   5        4.72       52.83     39.69 o 
  21   9   5       46.82        9.05     38.08 o 
  22   9   5       23.65       45.58     41.82 o 
   1  10   5     1614.62     1807.48     70.47 o 
   2  10   5       37.59       39.70     14.19 o 
   3  10   5        7.95       23.18     13.90 o 
   4  10   5     1796.03     1706.01     52.61 o 
   5  10   5      563.47      606.38     35.74 o 
   6  10   5     2392.59     2505.54     66.08 o 
   7  10   5      791.71      845.53     41.33 o 
   8  10   5      742.38      755.88     38.55 o 
   9  10   5       69.05       74.56     24.16 o 
  10  10   5       88.49       74.89     23.34 o 
  11  10   5        6.16       -9.52     23.61 o 
  12  10   5     2724.05     2736.18    108.19 o 
  13  10   5      838.11      796.85     79.69 o 
  14  10   5        2.07       26.94     29.30 o 
  15  10   5      136.84      111.87     34.93 o 
  16  10   5      274.27      274.10     49.00 o 
  17  10   5       62.44       44.21     35.57 o 
  18  10   5      277.49      310.30     53.70 o 
  19  10   5        8.44       62.86     37.90 o 
  20  10   5        1.92      -19.95     48.10 o 
  21  10   5        0.35      -63.68     32.35 o 
   1  11   5       81.39       68.29     19.60 o 
   2  11   5      234.19      244.00     24.79 o 
   3  11   5      203.17      183.77     23.32 o 
   4  11   5      216.94      253.49     25.54 o 
   5  11   5      105.76       83.27     18.99 o 
   6  11   5        6.14      -16.91     15.20 o 
   7  11   5     1101.12     1057.76     45.43 o 
   8  11   5      326.44      365.54     30.98 o 
   9  11   5      318.87      266.45     33.17 o 
  10  11   5      187.65      150.78     34.26 o 
  11  11   5      382.87      385.54     66.18 o 
  12  11   5      206.33      159.88     33.68 o 
  13  11   5       79.37       98.40     35.20 o 
  14  11   5      300.26      331.20     50.37 o 
  15  11   5      246.96      256.64     46.85 o 
  16  11   5       36.72       15.72     31.05 o 
  17  11   5       94.47       88.91     39.71 o 
  18  11   5        0.05       -2.91     32.68 o 
  19  11   5       12.37      -36.37     33.71 o 
  20  11   5       10.81       17.68     39.49 o 
  21  11   5        0.32      -35.74     34.56 o 
   1  12   5       27.84       22.78     20.71 o 
   2  12   5      603.85      585.79     48.75 o 
   3  12   5      730.46      960.50     68.90 o 
   4  12   5     1232.36     1228.05     51.61 o 
   5  12   5       92.72      133.79     25.95 o 
   6  12   5      201.80      252.29     30.86 o 
   7  12   5     1448.71     1305.25     55.32 o 
   8  12   5     1446.88     1350.51     57.22 o 
   9  12   5       82.72       63.72     22.56 o 
  10  12   5     3774.14     4042.49    119.32 o 
  11  12   5     1137.78     1005.99     68.30 o 
  12  12   5        1.12      -25.79     23.77 o 
  13  12   5      316.19      166.66     40.61 o 
  14  12   5      243.29      307.34     50.47 o 
  15  12   5      397.06      468.92     59.24 o 
  16  12   5       59.06       52.94     36.01 o 
  17  12   5        1.59       23.29     34.93 o 
  18  12   5        5.65       12.84     34.83 o 
  19  12   5      103.59       97.02     43.78 o 
  20  12   5       60.44       16.25     39.94 o 
  21  12   5       14.38      -18.59     38.66 o 
   1  13   5      203.66      192.55     27.78 o 
   2  13   5      229.35      277.81     33.67 o 
   3  13   5      242.60      224.80     34.06 o 
   4  13   5       15.52       12.26     20.31 o 
   5  13   5      104.10      110.41     27.49 o 
   6  13   5       61.25        8.95     19.80 o 
   7  13   5     1410.79     1408.20     63.27 o 
   8  13   5      465.06      441.92     38.61 o 
   9  13   5      426.33      476.07     40.08 o 
  10  13   5      223.92      253.17     41.98 o 
  11  13   5       65.51       13.86     27.04 o 
  12  13   5       36.25       22.20     28.10 o 
  13  13   5     1751.08     1907.45     96.85 o 
  14  13   5      101.88       54.00     33.94 o 
  15  13   5        9.23       16.50     31.61 o 
  16  13   5       75.45       75.73     36.96 o 
  17  13   5        2.65      -37.53     37.24 o 
  18  13   5      234.69      218.42     58.88 o 
  19  13   5      158.94      285.96     57.50 o 
  20  13   5        0.13       26.24     41.00 o 
   1  14   5       40.32       64.87     22.29 o 
   2  14   5       57.24       64.31     23.50 o 
   3  14   5      467.44      462.24     42.77 o 
   4  14   5     1119.14     1194.98     68.68 o 
   5  14   5      356.77      345.85     40.63 o 
   6  14   5      103.70       53.70     28.63 o 
   7  14   5      856.11      752.88     72.43 o 
   8  14   5     1858.58     1781.77     64.31 o 
   9  14   5        8.98       48.53     21.78 o 
  10  14   5      173.23       89.22     32.27 o 
  11  14   5      233.14      292.01     51.46 o 
  12  14   5       48.10       -6.63     28.77 o 
  13  14   5      251.24      314.92     51.48 o 
  14  14   5      607.23      679.42     70.26 o 
  15  14   5      306.02      197.75     46.57 o 
  16  14   5      449.65      464.92     64.35 o 
  17  14   5       10.20      -12.54     35.27 o 
  18  14   5        1.08      -20.61     38.00 o 
  19  14   5       14.22       -1.05     35.02 o 
   1  15   5      144.56      104.83     26.16 o 
   2  15   5       57.98       22.89     23.81 o 
   3  15   5        0.67      -13.75     20.37 o 
   4  15   5       11.25        5.62     21.49 o 
   5  15   5      442.46      355.03     42.95 o 
   6  15   5        9.65       33.20     24.77 o 
   7  15   5      183.82      129.15     29.91 o 
   8  15   5      317.40      312.94     38.64 o 
   9  15   5       18.40       15.97     25.30 o 
  10  15   5      836.43      890.08     69.38 o 
  11  15   5       69.82       75.33     31.92 o 
  12  15   5        6.58       22.29     30.38 o 
  13  15   5     1194.16     1396.76     89.37 o 
  14  15   5        7.84      -13.38     34.51 o 
  15  15   5        6.22       20.10     33.84 o 
  16  15   5      360.05      343.98     56.43 o 
  17  15   5       11.69      -22.20     37.86 o 
  18  15   5      232.67      147.86     50.83 o 
  19  15   5      288.00      244.12     57.09 o 
   1  16   5      238.02      184.79     29.29 o 
   2  16   5       17.37        5.27     19.85 o 
   3  16   5      547.77      535.56     46.55 o 
   4  16   5      198.21      180.29     31.87 o 
   5  16   5      203.04      218.50     37.28 o 
   6  16   5       28.10       26.64     24.94 o 
   7  16   5      379.41      286.69     38.88 o 
   8  16   5      429.57      376.52     42.65 o 
   9  16   5      431.79      467.63     46.17 o 
  10  16   5        5.24       17.25     30.20 o 
  11  16   5     1063.25     1058.67     91.41 o 
  12  16   5      110.95       43.82     30.05 o 
  13  16   5       69.30      103.89     39.72 o 
  14  16   5       15.03        1.11     33.93 o 
  15  16   5      148.00      147.42     45.56 o 
  16  16   5      440.66      344.99     59.93 o 
  17  16   5       15.70       21.52     37.84 o 
  18  16   5      132.17      273.32     53.51 o 
   1  17   5       20.36       15.09     20.68 o 
   2  17   5       62.82       65.79     23.99 o 
   3  17   5      368.27      451.40     45.68 o 
   4  17   5      254.20      257.34     37.57 o 
   5  17   5       62.42       18.92     27.44 o 
   6  17   5       22.57       29.53     27.52 o 
   7  17   5        6.86       -1.15     22.66 o 
   8  17   5       93.28       75.66     28.45 o 
   9  17   5        2.53      -15.67     23.30 o 
  10  17   5      227.21      217.68     45.89 o 
  11  17   5        0.16        7.28     31.70 o 
  12  17   5        0.00       -5.94     33.41 o 
  13  17   5       20.85       42.14     40.98 o 
  14  17   5      223.36      237.42     57.23 o 
  15  17   5      243.31      192.35     50.28 o 
  16  17   5      115.37      129.91     45.64 o 
  17  17   5       26.64        2.26     39.50 o 
   1  18   5      258.55      208.06     35.40 o 
   2  18   5      237.75      227.58     33.65 o 
   3  18   5      720.80      814.19     60.85 o 
   4  18   5      264.49      231.41     36.85 o 
   5  18   5       88.80       85.63     29.57 o 
   6  18   5       83.74       91.54     32.45 o 
   7  18   5      203.29      160.25     35.54 o 
   8  18   5       54.15       75.48     27.76 o 
   9  18   5      454.84      518.27     50.09 o 
  10  18   5       62.37      -15.36     30.24 o 
  11  18   5        0.02       11.95     32.69 o 
  12  18   5      385.81      483.85     72.16 o 
  13  18   5       20.08      -29.82     37.84 o 
  14  18   5       96.67       44.14     43.92 o 
  15  18   5        7.42        4.77     41.27 o 
  16  18   5       12.16        5.58     54.33 o 
   1  19   5       14.13       -4.34     21.62 o 
   2  19   5      253.63      217.88     40.61 o 
   3  19   5      139.01      151.37     29.29 o 
   4  19   5        6.75       30.99     24.80 o 
   5  19   5       30.01       42.62     26.50 o 
   6  19   5      517.81      591.83     57.75 o 
   7  19   5       79.32       89.39     31.27 o 
   8  19   5       14.13       43.19     28.14 o 
   9  19   5       44.24       53.96     29.77 o 
  10  19   5       86.31       37.61     35.03 o 
  11  19   5      245.05      272.58     52.36 o 
  12  19   5       71.87       69.15     43.45 o 
  13  19   5      125.43      160.20     53.82 o 
  14  19   5        2.16      -34.96     36.82 o 
  15  19   5        4.60      -12.73     43.14 o 
   1  20   5       12.83        4.61     26.79 o 
   2  20   5       48.45       37.95     25.07 o 
   3  20   5       82.15       56.70     27.63 o 
   4  20   5      214.49      299.83     41.26 o 
   5  20   5       31.23       54.15     27.42 o 
   6  20   5       28.35      -23.64     22.88 o 
   7  20   5        0.01       19.47     26.17 o 
   8  20   5      264.15      227.07     38.45 o 
   9  20   5        0.96        7.01     27.44 o 
  10  20   5        0.08       33.25     36.11 o 
  11  20   5       32.67       12.51     37.33 o 
  12  20   5       35.05       79.79     43.99 o 
  13  20   5       17.58       42.69     43.29 o 
  14  20   5      116.32      159.54     67.81 o 
   1  21   5       93.93       69.89     29.05 o 
   2  21   5      137.98      174.94     33.51 o 
   3  21   5       52.98       66.18     29.66 o 
   4  21   5        0.35       -9.22     24.97 o 
   5  21   5      567.90      646.39     62.86 o 
   6  21   5      178.86      162.36     32.63 o 
   7  21   5      629.91      818.62     61.95 o 
   8  21   5      573.69      588.35     55.59 o 
   9  21   5      141.92      211.78     44.98 o 
  10  21   5      202.94      298.76     69.28 o 
  11  21   5       94.59      183.79     48.38 o 
  12  21   5       39.73       44.95     41.40 o 
   1  22   5      179.09      164.49     34.60 o 
   2  22   5        1.96      -48.19     24.10 o 
   3  22   5       21.48        9.43     26.92 o 
   4  22   5       77.10      123.97     33.81 o 
   5  22   5       42.70       16.11     29.68 o 
   6  22   5       32.84       30.74     28.50 o 
   7  22   5      157.18      176.83     35.94 o 
   8  22   5       10.96      -14.00     31.49 o 
   9  22   5       35.00        0.99     51.27 o 
  10  22   5       24.03      -13.52     37.47 o 
  11  22   5        1.07       -0.76     38.11 o 
   1  23   5      360.43      410.45     47.35 o 
   2  23   5      127.75      115.58     34.07 o 
   3  23   5       14.21       35.28     29.23 o 
   4  23   5       38.43       82.29     32.91 o 
   5  23   5      329.81      303.36     40.68 o 
   6  23   5       37.78       66.50     32.38 o 
   7  23   5       76.36      131.58     34.63 o 
   8  23   5       88.40      134.67     36.02 o 
   9  23   5      162.53       61.34     45.00 o 
   1  24   5        6.41      -26.45     27.11 o 
   2  24   5       58.20       93.21     34.48 o 
   3  24   5        7.72       20.60     35.81 o 
   4  24   5       91.92       68.40     34.99 o 
   5  24   5        0.52       20.21     28.83 o 
   6  24   5        5.04        1.17     28.31 o 
   0   0   6     1958.95     2248.14     97.17 o 
   1   0   6      955.48     1218.96     50.98 o 
   2   0   6      132.54      245.32     35.95 o 
   3   0   6      838.08      854.88     46.87 o 
   4   0   6     2241.25     2216.50    102.63 o 
   5   0   6      750.40      817.46     66.11 o 
   6   0   6      353.01      247.73     45.04 o 
   7   0   6      887.42      913.83     58.57 o 
   8   0   6       44.44      130.85     30.77 o 
   9   0   6       22.05       27.85     24.98 o 
  10   0   6     1859.34     1504.56    135.60 o 
  11   0   6      252.83      321.43     53.94 o 
  12   0   6     2368.35     2472.60    122.20 o 
  13   0   6      189.15      145.93     48.47 o 
  14   0   6      148.46       98.43     36.41 o 
  15   0   6       19.20       18.64     29.24 o 
  16   0   6      981.58     1022.88     91.84 o 
  17   0   6     1397.11     1391.07     94.74 o 
  18   0   6      348.48      369.36     71.93 o 
  19   0   6      323.37      272.18     56.47 o 
  20   0   6        0.51       49.45     38.36 o 
  21   0   6        0.06      -27.19     70.08 o 
  22   0   6      116.49      131.69     74.84 o 
   0   1   6     1062.43     1308.55     78.42 o 
   1   1   6        0.57        8.30     11.36 o 
   2   1   6      959.12      815.31     34.49 o 
   3   1   6      178.68      205.81     21.12 o 
   4   1   6      251.11      263.09     25.94 o 
   5   1   6      103.86      100.61     20.62 o 
   6   1   6       23.05       11.46     16.16 o 
   7   1   6       99.66       49.80     16.18 o 
   8   1   6       49.55       65.92     18.10 o 
   9   1   6      591.39      671.35     37.82 o 
  10   1   6       32.43       46.41     20.01 o 
  11   1   6      401.75      285.63     33.90 o 
  12   1   6       61.39       41.89     22.06 o 
  13   1   6        5.20        4.24     19.83 o 
  14   1   6      868.82      808.03     54.83 o 
  15   1   6      202.34      238.80     35.95 o 
  16   1   6      483.21      456.74     45.54 o 
  17   1   6      133.57      116.85     30.23 o 
  18   1   6        3.71       25.95     24.76 o 
  19   1   6        1.00      -15.40     26.00 o 
  20   1   6       30.36       65.21     31.37 o 
  21   1   6       52.66       34.47     38.20 o 
  22   1   6        0.01      -19.22     33.71 o 
   0   2   6      189.67      272.98     33.27 o 
   1   2   6      443.93      359.90     27.12 o 
   2   2   6        5.74       34.21     14.68 o 
   3   2   6      258.16      238.90     24.51 o 
   4   2   6      644.95      688.32     36.21 o 
   5   2   6      111.78      138.80     23.74 o 
   6   2   6      108.33      138.80     25.59 o 
   7   2   6      811.71      791.07     42.03 o 
   8   2   6       92.48       96.16     19.30 o 
   9   2   6      286.51      258.80     29.50 o 
  10   2   6     2223.98     2455.40     99.34 o 
  11   2   6       20.12       13.59     18.83 o 
  12   2   6      703.05      646.86     49.57 o 
  13   2   6      259.30      313.18     36.02 o 
  14   2   6       17.25      -30.84     18.66 o 
  15   2   6       84.49       74.33     25.68 o 
  16   2   6      136.58      111.56     34.67 o 
  17   2   6      175.81      127.05     34.85 o 
  18   2   6      107.84       95.71     32.88 o 
  19   2   6       22.47       27.11     31.24 o 
  20   2   6       16.41       35.65     37.31 o 
  21   2   6       32.80       90.97     36.28 o 
  22   2   6       28.85       35.53     39.38 o 
   0   3   6     3533.63     3592.57    122.01 o 
   1   3   6       68.72       65.18     15.81 o 
   2   3   6       28.03        5.09     13.44 o 
   3   3   6      138.18      118.57     19.11 o 
   4   3   6      158.24      176.50     21.87 o 
   5   3   6       21.23        7.40     15.73 o 
   6   3   6      162.97      120.32     20.48 o 
   7   3   6        9.90       -2.19     15.05 o 
   8   3   6      906.03      896.09     40.77 o 
   9   3   6      708.12      682.13     43.69 o 
  10   3   6       17.23        3.18     16.97 o 
  11   3   6      289.29      310.90     35.31 o 
  12   3   6       51.74       38.99     22.40 o 
  13   3   6      477.90      510.70     50.55 o 
  14   3   6     1171.12     1265.42     71.62 o 
  15   3   6      759.13      786.59     64.38 o 
  16   3   6        2.25        1.93     26.12 o 
  17   3   6      136.76      163.37     36.99 o 
  18   3   6       32.43       30.51     28.26 o 
  19   3   6       36.37       34.44     32.48 o 
  20   3   6       33.23       31.27     37.68 o 
  21   3   6        1.57       22.82     37.75 o 
  22   3   6       44.92       22.03     38.49 o 
   0   4   6     3442.36     3501.63    146.66 o 
   1   4   6       23.57       41.69     15.19 o 
   2   4   6      394.28      349.88     29.32 o 
   3   4   6        1.12       -1.16     13.40 o 
   4   4   6      288.31      281.12     27.06 o 
   5   4   6      331.40      275.29     29.73 o 
   6   4   6     1366.87     1342.80     48.16 o 
   7   4   6      107.72      120.89     21.00 o 
   8   4   6       37.91       26.17     16.01 o 
   9   4   6     2202.87     2342.08     68.72 o 
  10   4   6      381.86      469.87     54.35 o 
  11   4   6       49.01       50.45     22.49 o 
  12   4   6      890.68      847.87     61.70 o 
  13   4   6      233.99      193.97     34.81 o 
  14   4   6        8.81       48.17     26.80 o 
  15   4   6      192.32      225.97     38.58 o 
  16   4   6       39.04       13.10     27.67 o 
  17   4   6      269.70      244.53     41.79 o 
  18   4   6       18.17       -9.47     28.30 o 
  19   4   6       42.37      -15.17     32.37 o 
  20   4   6        9.24        7.34     34.91 o 
  21   4   6      224.74      241.98     52.64 o 
   0   5   6     3781.81     3710.92    101.82 o 
   1   5   6      345.22      308.61     29.15 o 
   2   5   6       57.98       41.82     14.61 o 
   3   5   6      117.72      113.47     18.76 o 
   4   5   6       29.80       -4.38     15.45 o 
   5   5   6      305.40      280.07     30.92 o 
   6   5   6      478.98      468.08     33.21 o 
   7   5   6      530.97      559.23     47.09 o 
   8   5   6      924.78      868.29     68.05 o 
   9   5   6        0.03      -24.96     19.55 o 
  10   5   6      152.82       98.25     24.64 o 
  11   5   6      194.51      204.58     33.02 o 
  12   5   6        6.71       -7.91     21.54 o 
  13   5   6        0.74       -2.06     21.86 o 
  14   5   6      320.86      322.30     44.43 o 
  15   5   6       29.00       27.85     28.14 o 
  16   5   6       69.14       59.07     30.13 o 
  17   5   6      174.64      264.53     43.74 o 
  18   5   6       61.38       28.26     35.46 o 
  19   5   6       14.04       30.66     34.80 o 
  20   5   6       15.26       52.56     40.33 o 
  21   5   6       73.15       96.30     43.51 o 
   0   6   6       58.50       49.55     21.03 o 
   1   6   6      619.03      539.99     31.02 o 
   2   6   6       11.39       39.50     14.76 o 
   3   6   6      649.83      549.63     33.91 o 
   4   6   6        0.33       -8.03     14.38 o 
   5   6   6      371.57      382.28     38.64 o 
   6   6   6     1687.81     1586.86     90.55 o 
   7   6   6     3170.12     3140.41     95.18 o 
   8   6   6       66.63      102.77     30.97 o 
   9   6   6      863.57      884.85     54.50 o 
  10   6   6      368.72      373.76     39.32 o 
  11   6   6      728.38      698.57     52.58 o 
  12   6   6      282.34      244.42     46.30 o 
  13   6   6        0.21      -26.18     24.02 o 
  14   6   6       31.43       40.64     26.66 o 
  15   6   6      162.15      216.97     45.27 o 
  16   6   6       48.18       48.74     29.89 o 
  17   6   6      357.15      396.23     57.36 o 
  18   6   6       73.71       89.61     37.22 o 
  19   6   6        3.11        7.78     33.66 o 
  20   6   6       91.30       85.42     39.26 o 
  21   6   6        0.77      -19.19     36.77 o 
   0   7   6      648.32      701.14     45.41 o 
   1   7   6      150.84      108.00     17.47 o 
   2   7   6       77.45       63.89     15.34 o 
   3   7   6     1325.38     1466.91     54.97 o 
   4   7   6       12.19       15.89     17.13 o 
   5   7   6        3.90       -5.76     17.08 o 
   6   7   6        0.63       25.41     21.50 o 
   7   7   6     1350.75     1272.22     61.02 o 
   8   7   6      342.07      380.50     38.23 o 
   9   7   6     7667.58     8119.89    180.73 o 
  10   7   6      505.85      445.75     43.41 o 
  11   7   6       83.38       40.88     25.92 o 
  12   7   6        4.39        1.40     20.16 o 
  13   7   6        6.43      -18.71     23.86 o 
  14   7   6       21.92       -7.80     23.95 o 
  15   7   6      403.61      452.15     51.46 o 
  16   7   6      147.43      185.63     44.67 o 
  17   7   6      137.64       96.96     49.49 o 
  18   7   6        0.56       -8.36     32.24 o 
  19   7   6      100.80       75.59     40.61 o 
  20   7   6       27.05       51.33     39.92 o 
  21   7   6        2.36       25.00     40.93 o 
   0   8   6      132.79      111.00     26.80 o 
   1   8   6     1170.36     1285.39     45.10 o 
   2   8   6      757.97      789.98     56.86 o 
   3   8   6       63.48       17.93     15.67 o 
   4   8   6      491.38      452.13     37.14 o 
   5   8   6     2117.53     2126.52     67.51 o 
   6   8   6      351.89      352.62     38.83 o 
   7   8   6      208.13      166.08     30.59 o 
   8   8   6      780.03      841.72     64.23 o 
   9   8   6      576.96      514.77     44.70 o 
  10   8   6      749.85      679.00     51.61 o 
  11   8   6      216.47      190.90     32.72 o 
  12   8   6      480.81      608.28     49.69 o 
  13   8   6       11.03        5.20     24.59 o 
  14   8   6        0.04      -15.66     26.21 o 
  15   8   6      100.90       98.67     36.98 o 
  16   8   6       45.74       56.96     34.32 o 
  17   8   6      109.37       89.14     39.02 o 
  18   8   6        0.53      -20.87     32.18 o 
  19   8   6        0.73       15.76     36.04 o 
  20   8   6        6.54       21.31     37.75 o 
   0   9   6       52.24       46.94     26.51 o 
   1   9   6       32.02       58.94     22.57 o 
   2   9   6       68.60      105.71     20.23 o 
   3   9   6      167.01      113.32     20.64 o 
   4   9   6        0.01      -25.28     16.24 o 
   5   9   6      255.05      193.78     36.64 o 
   6   9   6      418.57      412.23     41.02 o 
   7   9   6      931.47      893.64     55.93 o 
   8   9   6      517.79      582.42     46.93 o 
   9   9   6        0.65       29.08     22.48 o 
  10   9   6     1493.02     1619.01    104.57 o 
  11   9   6      608.83      526.35     47.66 o 
  12   9   6      420.11      300.57     39.22 o 
  13   9   6      501.02      498.40     57.66 o 
  14   9   6        1.38       43.54     30.96 o 
  15   9   6       31.75       29.40     32.80 o 
  16   9   6       54.85       16.11     33.50 o 
  17   9   6      218.30      202.25     47.80 o 
  18   9   6       30.51       11.93     35.24 o 
  19   9   6       20.79       39.24     36.29 o 
  20   9   6        1.78        2.27     36.31 o 
   0  10   6      128.31      170.57     43.97 o 
   1  10   6      139.36      129.47     24.63 o 
   2  10   6      114.33      147.16     28.01 o 
   3  10   6       36.96       66.03     22.76 o 
   4  10   6        1.60       18.16     22.25 o 
   5  10   6       67.64       80.67     22.57 o 
   6  10   6       22.42       -1.57     19.95 o 
   7  10   6      146.87      154.13     30.24 o 
   8  10   6        0.84        3.52     20.13 o 
   9  10   6      680.24      650.29     48.64 o 
  10  10   6      686.92      807.77     54.96 o 
  11  10   6       59.72       44.71     23.60 o 
  12  10   6       59.20       50.73     26.41 o 
  13  10   6      269.62      254.72     46.98 o 
  14  10   6       44.16       47.10     32.70 o 
  15  10   6      227.97      245.52     47.52 o 
  16  10   6        7.62       26.30     32.93 o 
  17  10   6      139.45      130.90     43.54 o 
  18  10   6       13.86       31.69     38.08 o 
  19  10   6        3.32      -42.75     33.59 o 
  20  10   6       77.72       19.17     38.01 o 
   0  11   6      824.50      885.10     84.04 o 
   1  11   6       33.48       46.19     23.78 o 
   2  11   6       54.25       48.50     33.31 o 
   3  11   6      721.60      631.69     58.91 o 
   4  11   6       56.09       15.14     34.57 o 
   5  11   6       58.22       35.47     27.52 o 
   6  11   6      321.09      360.78     47.30 o 
   7  11   6      652.76      738.30     64.86 o 
   8  11   6      279.42      320.31     41.61 o 
   9  11   6       23.32       67.61     27.41 o 
  10  11   6      101.91      110.82     37.73 o 
  11  11   6        0.01       -4.02     26.68 o 
  12  11   6       31.96       -8.72     27.04 o 
  13  11   6      181.48      116.45     37.15 o 
  14  11   6      229.48      175.85     42.68 o 
  15  11   6      102.51      100.98     38.65 o 
  16  11   6        0.74        6.92     32.21 o 
  17  11   6      246.49      302.54     54.65 o 
  18  11   6       65.35      123.11     42.39 o 
  19  11   6        3.17       83.73     41.48 o 
   0  12   6      107.82      186.69     48.25 o 
   1  12   6      577.76      589.64     53.72 o 
   2  12   6        4.72      -11.12     24.57 o 
   3  12   6      284.91      255.57     42.46 o 
   4  12   6       64.87       35.34     26.27 o 
   5  12   6       41.07       71.88     26.16 o 
   6  12   6        5.31       -2.78     34.84 o 
   7  12   6       52.58      112.25     38.75 o 
   8  12   6       24.99       35.71     37.32 o 
   9  12   6      154.78      156.06     35.50 o 
  10  12   6      180.09      134.28     34.13 o 
  11  12   6      523.75      395.39     50.28 o 
  12  12   6       49.15       67.06     31.17 o 
  13  12   6        7.93        5.84     30.11 o 
  14  12   6      126.44      132.43     42.39 o 
  15  12   6        0.04       33.38     32.52 o 
  16  12   6       97.00      109.99     41.07 o 
  17  12   6       51.72      -34.74     35.30 o 
  18  12   6        1.90      -13.02     36.16 o 
  19  12   6       64.92      -23.14     56.09 o 
   0  13   6       13.33      -17.19     34.36 o 
   1  13   6      153.69      147.81     34.08 o 
   2  13   6       46.11       31.68     29.17 o 
   3  13   6      172.18      180.22     34.56 o 
   4  13   6      372.05      293.57     47.56 o 
   5  13   6      300.93      305.40     42.95 o 
   6  13   6      175.91       79.32     37.98 o 
   7  13   6        0.66      -10.18     28.24 o 
   8  13   6       54.34       11.57     29.93 o 
   9  13   6      991.44     1129.33     83.21 o 
  10  13   6        5.36      -15.94     32.13 o 
  11  13   6       14.69       24.41     28.59 o 
  12  13   6        6.67       23.58     27.86 o 
  13  13   6       63.65       34.98     34.14 o 
  14  13   6      208.38      164.53     43.82 o 
  15  13   6      178.91      173.03     45.91 o 
  16  13   6       58.83       73.47     46.90 o 
  17  13   6       23.44      -27.87     39.13 o 
  18  13   6        7.01       20.88     39.70 o 
   0  14   6      840.23      944.95     98.00 o 
   1  14   6      804.61      756.08     62.05 o 
   2  14   6       14.96       18.92     29.02 o 
   3  14   6      133.39      141.33     32.24 o 
   4  14   6      400.48      380.40     44.62 o 
   5  14   6      536.21      613.58     55.77 o 
   6  14   6      501.55      341.44     59.97 o 
   7  14   6      766.15      728.77     79.41 o 
   8  14   6      180.79      190.97     42.70 o 
   9  14   6       44.94       34.20     31.45 o 
  10  14   6       61.56       88.63     35.27 o 
  11  14   6       17.11       20.76     34.00 o 
  12  14   6      229.77      275.10     51.98 o 
  13  14   6       42.95       39.02     40.87 o 
  14  14   6      107.79      105.75     47.95 o 
  15  14   6      165.51      112.18     43.03 o 
  16  14   6       20.43      -14.54     34.86 o 
  17  14   6       66.31       94.42     44.37 o 
   0  15   6      484.03      364.93     63.36 o 
   1  15   6       22.28       65.96     26.31 o 
   2  15   6      235.97      254.08     36.29 o 
   3  15   6      379.95      395.40     46.05 o 
   4  15   6        0.01        6.12     24.27 o 
   5  15   6      287.98      385.17     46.44 o 
   6  15   6      894.34      908.16    103.79 o 
   7  15   6       20.01      -62.88     31.81 o 
   8  15   6        4.16       18.91     30.47 o 
   9  15   6      111.53      115.65     40.53 o 
  10  15   6       11.81      -24.86     32.01 o 
  11  15   6       42.71        0.28     34.04 o 
  12  15   6        2.09       50.49     37.08 o 
  13  15   6      236.59      206.60     59.22 o 
  14  15   6        1.79       57.06     46.92 o 
  15  15   6       21.48      -70.99     70.06 o 
  16  15   6        9.57        2.50     39.29 o 
   0  16   6      189.37      278.43     51.41 o 
   1  16   6      381.49      412.22     44.38 o 
   2  16   6       85.56       89.20     29.27 o 
   3  16   6       68.80       59.28     29.03 o 
   4  16   6      100.64       82.60     29.68 o 
   5  16   6       17.36        5.24     27.30 o 
   6  16   6      131.54      128.89     41.77 o 
   7  16   6      210.23      197.74     60.95 o 
   8  16   6        1.56       13.10     31.31 o 
   9  16   6        1.93       13.70     34.50 o 
  10  16   6       50.61       42.06     38.36 o 
  11  16   6       62.46       29.04     36.69 o 
  12  16   6       20.50      -19.70     44.80 o 
  13  16   6       18.27       37.19     43.92 o 
  14  16   6        0.92       -9.71     39.57 o 
  15  16   6        3.72       -4.82     44.33 o 
  16  16   6      230.92       68.13     47.33 o 
   0  17   6      133.99      133.67     43.23 o 
   1  17   6      298.09      210.28     34.82 o 
   2  17   6      384.50      381.69     44.76 o 
   3  17   6      120.62      113.56     31.00 o 
   4  17   6      370.37      339.43     46.97 o 
   5  17   6        3.27      -36.22     24.76 o 
   6  17   6      288.85      338.64     61.05 o 
   7  17   6        6.66      -53.68     27.95 o 
   8  17   6        8.80      -25.35     41.47 o 
   9  17   6        0.61       30.02     33.95 o 
  10  17   6       19.70       54.82     35.56 o 
  11  17   6        8.78        1.58     34.16 o 
  12  17   6      201.47      141.73     50.45 o 
  13  17   6        2.74      -74.28     37.14 o 
  14  17   6        7.55       28.86     42.85 o 
  15  17   6       21.68       -8.41     41.25 o 
   0  18   6       25.09       -0.82     33.43 o 
   1  18   6        0.08       -8.93     23.38 o 
   2  18   6       89.81       48.96     26.08 o 
   3  18   6        8.81      -45.97     23.53 o 
   4  18   6       17.55       -0.66     28.09 o 
   5  18   6      111.74      135.66     35.75 o 
   6  18   6       99.97       81.30     43.43 o 
   7  18   6       26.49       55.87     36.10 o 
   8  18   6        2.04      -38.51     39.76 o 
   9  18   6      411.91      346.65     57.40 o 
  10  18   6       68.64       31.94     39.36 o 
  11  18   6       26.18       25.31     39.54 o 
  12  18   6      103.21      153.70     48.98 o 
  13  18   6        1.53      -40.91     41.05 o 
  14  18   6       54.71       24.75     54.70 o 
   0  19   6      119.79      143.84     56.57 o 
   1  19   6        0.03       27.06     25.15 o 
   2  19   6        4.06        6.04     24.83 o 
   3  19   6       27.87       75.64     30.20 o 
   4  19   6       36.49       55.58     29.43 o 
   5  19   6      273.81      372.32     51.27 o 
   6  19   6        5.62        2.52     36.90 o 
   7  19   6      214.32      211.34     48.37 o 
   8  19   6       71.88       76.05     41.68 o 
   9  19   6        7.48       77.70     41.34 o 
  10  19   6      214.42      227.71     53.83 o 
  11  19   6       44.57       49.44     39.50 o 
  12  19   6      293.95       98.50     88.53 o 
   0  20   6       92.54       21.85     35.30 o 
   1  20   6       65.01       66.95     30.41 o 
   2  20   6       90.65      115.25     31.77 o 
   3  20   6       20.13       22.23     28.02 o 
   4  20   6        3.98       33.55     29.18 o 
   5  20   6       20.31       30.76     31.65 o 
   6  20   6      101.55      -26.01     45.90 o 
   7  20   6      745.59      813.21     82.11 o 
   8  20   6      328.63      395.66     62.42 o 
   9  20   6      130.21      207.44     50.00 o 
  10  20   6       68.08      112.22     42.88 o 
  11  20   6      146.74       67.85     45.03 o 
   0  21   6        0.80      -18.40     39.77 o 
   1  21   6        1.21       -6.00     27.55 o 
   2  21   6        0.19      -17.03     26.00 o 
   3  21   6        2.71      -21.29     27.55 o 
   4  21   6       57.00       21.26     31.02 o 
   5  21   6        0.00       10.47     30.20 o 
   6  21   6       49.47       47.30     39.89 o 
   7  21   6       13.92        7.20     36.67 o 
   8  21   6      229.60      178.70     47.76 o 
   9  21   6       24.60       -0.39     58.44 o 
   0  22   6       71.26       67.76     46.16 o 
   1  22   6      130.20      112.78     33.45 o 
   2  22   6       16.23        8.55     28.84 o 
   3  22   6        1.09       15.21     29.29 o 
   4  22   6       91.99      120.67     41.21 o 
   5  22   6       30.77       -2.74     34.57 o 
   6  22   6       19.96       47.50     40.91 o 
   0  23   6      182.73      185.53     58.07 o 
   1  23   6        1.34       12.37     30.98 o 
   2  23   6       25.00       43.92     30.21 o 
   1   1   7     2242.43     2287.75     53.50 o 
   2   1   7        2.74      -26.26     13.98 o 
   3   1   7      548.85      471.84     37.23 o 
   4   1   7     1420.70     1411.51     59.23 o 
   5   1   7     5304.84     5963.24    127.42 o 
   6   1   7      905.19      824.89     50.32 o 
   7   1   7     1677.27     1466.24     68.14 o 
   8   1   7      144.20      131.04     23.02 o 
   9   1   7      341.56      426.96     34.46 o 
  10   1   7      236.46      212.47     28.89 o 
  11   1   7       85.90       48.36     23.59 o 
  12   1   7      507.69      427.34     47.65 o 
  13   1   7       37.38       87.02     31.02 o 
  14   1   7      190.73      213.63     36.69 o 
  15   1   7      966.96     1088.68     68.26 o 
  16   1   7        7.92      -26.44     26.23 o 
  17   1   7      231.03      161.25     40.74 o 
  18   1   7       18.90        3.24     31.17 o 
  19   1   7       32.12       14.27     35.73 o 
  20   1   7       92.07       60.62     40.30 o 
   1   2   7       43.87       66.48     16.62 o 
   2   2   7      273.43      381.94     33.97 o 
   3   2   7      739.14      740.99     49.42 o 
   4   2   7       37.60       52.67     24.33 o 
   5   2   7      330.27      334.32     39.27 o 
   6   2   7      193.96       84.54     27.53 o 
   7   2   7     1454.96     1598.54     68.47 o 
   8   2   7      117.55      130.57     23.42 o 
   9   2   7      619.31      511.28     45.45 o 
  10   2   7      295.19      275.64     35.61 o 
  11   2   7      298.75      328.06     38.26 o 
  12   2   7       27.17       49.33     27.11 o 
  13   2   7      105.35      111.45     32.67 o 
  14   2   7      262.04      255.45     47.05 o 
  15   2   7      379.18      426.88     50.30 o 
  16   2   7        2.24       47.39     32.70 o 
  17   2   7        2.16      -15.15     28.22 o 
  18   2   7       67.68       61.78     32.79 o 
  19   2   7       17.88       57.85     36.06 o 
  20   2   7       77.57       -3.39     35.48 o 
   1   3   7     2226.22     2105.24     57.38 o 
   2   3   7       33.35        0.54     16.71 o 
   3   3   7      411.73      504.48     41.11 o 
   4   3   7       10.95       16.92     18.60 o 
   5   3   7       27.22      -33.08     17.35 o 
   6   3   7        0.05        6.42     18.81 o 
   7   3   7     1664.24     1909.32     77.60 o 
   8   3   7      234.86      259.33     34.21 o 
   9   3   7     1084.31     1073.34     56.85 o 
  10   3   7        7.85       18.05     22.51 o 
  11   3   7      493.00      512.48     46.58 o 
  12   3   7       33.70       33.58     27.59 o 
  13   3   7      973.97     1080.52     69.68 o 
  14   3   7       45.64       58.67     37.77 o 
  15   3   7      756.51      709.49     64.26 o 
  16   3   7      159.53      193.74     40.25 o 
  17   3   7      189.58      176.31     40.34 o 
  18   3   7        0.57       -3.22     31.49 o 
  19   3   7        0.17      -29.98     30.78 o 
   1   4   7       70.22       51.13     16.63 o 
   2   4   7       17.02       39.99     17.85 o 
   3   4   7     2302.40     2417.25     69.48 o 
   4   4   7     1268.88     1502.52     59.97 o 
   5   4   7      191.12      138.07     26.97 o 
   6   4   7     2927.67     2784.40     99.37 o 
   7   4   7      143.50      106.49     28.63 o 
   8   4   7      165.65      250.06     36.69 o 
   9   4   7     1156.59     1265.18     61.46 o 
  10   4   7      203.97      217.07     33.03 o 
  11   4   7      401.49      381.64     51.92 o 
  12   4   7     5020.32     5442.72    146.85 o 
  13   4   7     1120.90     1445.73     76.48 o 
  14   4   7     1612.88     1738.89    113.73 o 
  15   4   7        1.10       17.43     27.65 o 
  16   4   7       15.57       27.95     28.85 o 
  17   4   7        0.44       16.63     30.62 o 
  18   4   7      349.30      407.13     57.46 o 
  19   4   7        1.65       10.76     33.91 o 
   1   5   7        6.19       -6.10     14.53 o 
   2   5   7      477.07      450.18     33.31 o 
   3   5   7       76.86       21.41     20.48 o 
   4   5   7     1239.15     1284.69     74.29 o 
   5   5   7     1347.22     1225.93     61.75 o 
   6   5   7       20.06       22.44     23.98 o 
   7   5   7        0.41       18.67     22.04 o 
   8   5   7       83.39      112.43     27.90 o 
   9   5   7      167.46      172.19     30.81 o 
  10   5   7     1028.17     1024.91     61.41 o 
  11   5   7       43.95       53.92     24.56 o 
  12   5   7      306.51      310.30     40.53 o 
  13   5   7      290.65      248.03     41.12 o 
  14   5   7        1.39      -15.86     26.20 o 
  15   5   7        8.60      -40.74     28.63 o 
  16   5   7        1.18       -4.55     28.00 o 
  17   5   7        2.87      -18.69     28.36 o 
  18   5   7       55.71       33.87     42.55 o 
  19   5   7      206.95      165.64     47.64 o 
   1   6   7       73.44       88.40     19.43 o 
   2   6   7      312.71      245.24     34.82 o 
   3   6   7        8.51      -18.80     17.60 o 
   4   6   7       36.54       85.31     24.97 o 
   5   6   7      125.74      125.71     28.19 o 
   6   6   7      590.84      685.58     53.96 o 
   7   6   7      395.47      456.51     46.48 o 
   8   6   7      216.90      250.24     35.61 o 
   9   6   7      768.64      716.51     54.57 o 
  10   6   7        0.07        8.38     23.67 o 
  11   6   7       33.28       35.13     25.43 o 
  12   6   7      530.98      547.62     49.98 o 
  13   6   7      286.16      245.48     41.69 o 
  14   6   7       39.22       59.98     31.60 o 
  15   6   7      177.81      159.22     39.72 o 
  16   6   7       80.76       92.28     38.31 o 
  17   6   7        1.97        5.80     30.99 o 
  18   6   7      293.41      293.53     48.33 o 
  19   6   7       41.41      -33.52     37.95 o 
   1   7   7       65.87       78.24     21.67 o 
   2   7   7      747.96      705.24     47.41 o 
   3   7   7       99.94      146.17     26.02 o 
   4   7   7     1260.75     1230.72     55.71 o 
   5   7   7      195.08      247.66     35.20 o 
   6   7   7       17.85       19.23     21.60 o 
   7   7   7      324.76      356.22     41.08 o 
   8   7   7      779.66      762.65     62.73 o 
   9   7   7      100.60       63.88     25.23 o 
  10   7   7       28.38       31.12     25.06 o 
  11   7   7      636.47      703.16     55.71 o 
  12   7   7       24.72       49.91     25.56 o 
  13   7   7       10.42       23.87     41.02 o 
  14   7   7       77.03       36.25     29.51 o 
  15   7   7       50.48       49.51     31.52 o 
  16   7   7        0.29      -15.07     29.68 o 
  17   7   7       41.48        8.18     31.89 o 
  18   7   7        8.46        7.72     43.87 o 
   1   8   7      152.17       94.71     23.55 o 
   2   8   7      337.58      289.22     32.01 o 
   3   8   7      251.50      304.84     37.04 o 
   4   8   7       77.71      121.34     26.75 o 
   5   8   7      139.36      168.51     31.77 o 
   6   8   7       29.32       37.37     23.39 o 
   7   8   7      675.19      760.04     56.27 o 
   8   8   7       96.55      110.91     32.05 o 
   9   8   7      124.26       78.03     27.78 o 
  10   8   7       20.90       12.52     23.50 o 
  11   8   7       63.86       43.60     27.78 o 
  12   8   7        0.30      -16.77     23.08 o 
  13   8   7      270.00      283.19     44.96 o 
  14   8   7       95.01       89.85     33.27 o 
  15   8   7       91.75       76.55     34.02 o 
  16   8   7      219.31      165.23     41.56 o 
  17   8   7       21.77       16.57     37.04 o 
  18   8   7       50.50       30.86     37.00 o 
   1   9   7      479.04      410.46     45.29 o 
   2   9   7      636.30      594.22     52.23 o 
   3   9   7      363.22      261.35     40.34 o 
   4   9   7      101.07       82.56     30.43 o 
   5   9   7     1378.47     1562.59     89.29 o 
   6   9   7      218.32       97.89     31.77 o 
   7   9   7     1049.34     1062.92     64.93 o 
   8   9   7      234.31      284.77     43.58 o 
   9   9   7       57.21       39.99     27.37 o 
  10   9   7      492.38      533.73     48.64 o 
  11   9   7       13.09       13.20     24.54 o 
  12   9   7       40.55       87.37     27.50 o 
  13   9   7       82.99       80.74     32.81 o 
  14   9   7       36.81       -1.78     27.92 o 
  15   9   7        2.16       20.81     30.34 o 
  16   9   7        0.02      -45.16     32.37 o 
  17   9   7       56.49       12.33     36.53 o 
  18   9   7       11.48      -38.72     35.50 o 
   1  10   7        6.33      -16.46     23.48 o 
   2  10   7        3.97       22.16     25.94 o 
   3  10   7       57.68       59.26     35.25 o 
   4  10   7      324.58      416.54     58.76 o 
   5  10   7      235.05      167.58     43.46 o 
   6  10   7        2.34       11.64     32.18 o 
   7  10   7        0.92       54.62     36.35 o 
   8  10   7       36.01       21.91     37.38 o 
   9  10   7       28.51       47.02     31.33 o 
  10  10   7       18.81       38.21     30.63 o 
  11  10   7      220.99      289.88     44.67 o 
  12  10   7      187.36      234.01     40.67 o 
  13  10   7       27.61       39.56     32.88 o 
  14  10   7      230.84      169.34     55.36 o 
  15  10   7       12.07        5.98     33.89 o 
  16  10   7       32.74      -34.63     31.49 o 
  17  10   7        4.90       -0.92     37.56 o 
   1  11   7      720.65      695.36     61.52 o 
   2  11   7      176.69      230.32     38.54 o 
   3  11   7      306.23      265.32     50.42 o 
   4  11   7     1059.63     1015.94     85.50 o 
   5  11   7       11.17       -0.77     31.40 o 
   6  11   7      188.83       92.81     55.26 o 
   7  11   7      224.84      254.22     69.64 o 
   8  11   7       61.04       25.01     64.46 o 
   9  11   7      214.50      198.72     44.18 o 
  10  11   7       12.31      -37.90     34.68 o 
  11  11   7      196.76      146.74     42.74 o 
  12  11   7        8.50       -0.52     32.56 o 
  13  11   7      244.32      333.00     49.81 o 
  14  11   7      129.71       99.94     39.38 o 
  15  11   7       13.79       -9.68     34.74 o 
  16  11   7        2.57      -16.56     33.84 o 
  17  11   7       16.77       23.83     39.55 o 
   1  12   7        2.23       43.85     26.55 o 
   2  12   7      638.41      531.33     53.84 o 
   3  12   7        0.50        7.53     30.84 o 
   4  12   7       34.56       41.96     36.11 o 
   5  12   7      127.80      206.26     49.42 o 
   6  12   7       55.01      -18.11     31.38 o 
   7  12   7       72.34      100.38     46.08 o 
   8  12   7       33.25       66.18     35.01 o 
   9  12   7       55.81       66.21     34.76 o 
  10  12   7       60.82       38.98     34.52 o 
  11  12   7        6.68      -19.13     31.76 o 
  12  12   7      101.94      149.32     43.83 o 
  13  12   7      153.21      179.99     46.69 o 
  14  12   7      116.39      170.39     55.43 o 
  15  12   7       11.50       35.68     43.21 o 
  16  12   7       70.43        8.03     37.99 o 
   1  13   7       90.51       65.26     30.88 o 
   2  13   7      256.22      325.29     46.10 o 
   3  13   7       57.56        0.31     31.71 o 
   4  13   7       20.14       68.10     38.90 o 
   5  13   7       16.40       58.30     38.42 o 
   6  13   7      195.77      205.13     51.25 o 
   7  13   7       91.72       64.53     38.92 o 
   8  13   7       83.16       60.43     34.34 o 
   9  13   7      161.93      180.14     43.94 o 
  10  13   7       27.34       47.61     38.59 o 
  11  13   7        2.69        2.77     34.11 o 
  12  13   7      202.94      270.56     56.21 o 
  13  13   7      240.81      191.23     48.73 o 
  14  13   7        6.27       -0.47     41.08 o 
  15  13   7       16.87      -26.32     43.11 o 
   1  14   7      151.27      148.62     34.36 o 
   2  14   7       87.80      148.21     35.52 o 
   3  14   7       51.72       16.10     31.74 o 
   4  14   7       10.62      -12.08     33.59 o 
   5  14   7      624.86      768.29     86.24 o 
   6  14   7        2.16       -9.70     35.31 o 
   7  14   7      153.65      148.79     46.01 o 
   8  14   7       96.24       29.74     34.70 o 
   9  14   7      197.32      214.33     50.21 o 
  10  14   7       19.34      -32.64     31.11 o 
  11  14   7      145.38      100.65     44.13 o 
  12  14   7       14.55       62.60     41.43 o 
  13  14   7        0.00       63.79     39.50 o 
  14  14   7       61.26       48.87     46.31 o 
   1  15   7       90.67      -20.83     28.16 o 
   2  15   7      206.49      178.71     38.09 o 
   3  15   7        3.41       19.74     30.86 o 
   4  15   7      301.54      272.42     62.23 o 
   5  15   7      128.62      206.15     52.41 o 
   6  15   7        2.33       -7.76     34.45 o 
   7  15   7      190.69       92.76     53.77 o 
   8  15   7       13.55        7.61     36.62 o 
   9  15   7       39.89       37.24     37.58 o 
  10  15   7      107.27      175.18     72.55 o 
  11  15   7       29.95       33.19     37.09 o 
  12  15   7       55.73       94.43     42.55 o 
  13  15   7      260.12      216.42     52.25 o 
   1  16   7        0.08       22.06     29.19 o 
   2  16   7       76.55       68.93     33.10 o 
   3  16   7       38.16       52.55     35.55 o 
   4  16   7        2.43       -8.94     34.51 o 
   5  16   7      145.29      132.75     48.70 o 
   6  16   7        9.12        6.77     37.81 o 
   7  16   7        2.46       -5.59     44.76 o 
   8  16   7      124.59       72.34     41.24 o 
   9  16   7       34.66       43.50     39.16 o 
  10  16   7      160.94      152.20     47.95 o 
  11  16   7      143.60      181.88     48.04 o 
  12  16   7        4.11      -14.28     40.37 o 
   1  17   7       20.65       -3.86     29.14 o 
   2  17   7       83.76       57.31     35.11 o 
   3  17   7       13.76        3.62     33.97 o 
   4  17   7       64.22       40.24     54.12 o 
   5  17   7        0.24       22.00     39.12 o 
   6  17   7        9.73      -14.79     38.72 o 
   7  17   7        1.15      -76.97     38.49 o 
   8  17   7        0.86        8.15     34.62 o 
   9  17   7       74.75        7.58     39.03 o 
  10  17   7      121.86       83.56     51.19 o 
  11  17   7       34.71       23.69     39.49 o 
   1  18   7      446.08      492.55     58.80 o 
   2  18   7        0.06       13.43     30.80 o 
   3  18   7      161.20      223.72     51.09 o 
   4  18   7        0.11      -23.17     34.19 o 
   5  18   7        0.06      -37.72     36.90 o 
   6  18   7       68.12      102.24     46.38 o 
   7  18   7        1.08       -7.29     35.34 o 
   8  18   7       36.03       -8.87     38.68 o 
   9  18   7        2.50       37.12     41.54 o 
  10  18   7       32.18       34.64     39.66 o 
   1  19   7        8.17       32.72     32.22 o 
   2  19   7       17.60       -3.80     30.18 o 
   3  19   7      128.42      150.82     45.10 o 
   4  19   7      113.31       75.45     38.66 o 
   5  19   7       21.17       27.21     37.85 o 
   6  19   7       15.49       44.86     45.38 o 
   7  19   7        0.09       23.43     39.11 o 
   8  19   7       20.99       -1.35     38.15 o 
   1  20   7        7.05      -36.15     37.53 o 
   2  20   7       23.05       38.22     35.42 o 
   3  20   7       49.56       89.89     50.26 o 
   4  20   7       66.07       28.86     38.42 o 
   5  20   7        7.55      -65.50     32.75 o 
   0   0   8       81.24       -3.95     42.10 o 
   1   0   8      528.79      776.78     72.89 o 
   2   0   8     2977.21     3366.40    112.70 o 
   3   0   8       34.66       28.94     28.20 o 
   4   0   8      991.95      982.60     74.16 o 
   5   0   8        9.72       26.09     29.82 o 
   6   0   8        7.80      -16.06     29.18 o 
   7   0   8      987.00     1089.57     68.36 o 
   8   0   8     1913.20     2007.67    134.32 o 
   9   0   8      364.47      336.58     61.75 o 
  10   0   8      141.50      117.23     47.77 o 
  11   0   8       55.31       86.41     44.25 o 
  12   0   8       10.81       46.53     54.50 o 
  13   0   8        0.01       17.54     42.83 o 
  14   0   8        1.33      -18.56     42.92 o 
  15   0   8       23.33      -50.30     40.24 o 
  16   0   8       80.58      137.87     66.62 o 
  17   0   8       64.09      -12.62     52.09 o 
   0   1   8      330.54      405.90     56.00 o 
   1   1   8        6.53       -0.60     18.80 o 
   2   1   8        2.94       -1.08     16.84 o 
   3   1   8      101.00      153.17     24.46 o 
   4   1   8        9.63        1.62     19.87 o 
   5   1   8      294.85      302.44     34.21 o 
   6   1   8      144.92      138.42     26.46 o 
   7   1   8      569.45      488.72     49.77 o 
   8   1   8        7.73       21.00     21.14 o 
   9   1   8      486.77      668.53     50.62 o 
  10   1   8       30.50       22.86     22.91 o 
  11   1   8      215.45      238.24     43.34 o 
  12   1   8        4.17      -21.37     25.66 o 
  13   1   8      438.41      483.43     55.05 o 
  14   1   8      242.65      288.40     47.50 o 
  15   1   8      608.19      679.21     67.35 o 
  16   1   8      403.84      393.81     54.08 o 
  17   1   8       49.05       25.89     34.30 o 
   0   2   8      179.98       78.60     34.51 o 
   1   2   8       29.15       37.34     20.43 o 
   2   2   8      669.01      674.04     45.94 o 
   3   2   8       14.64       27.20     19.31 o 
   4   2   8      298.73      294.39     40.08 o 
   5   2   8       57.05       70.87     24.82 o 
   6   2   8      535.98      510.66     46.36 o 
   7   2   8     1118.85     1134.90     76.73 o 
   8   2   8        0.03        9.72     22.98 o 
   9   2   8       94.92       58.76     28.33 o 
  10   2   8       12.07       12.77     24.07 o 
  11   2   8        2.04      -22.60     23.56 o 
  12   2   8       81.87       40.45     27.73 o 
  13   2   8        8.66       33.89     29.83 o 
  14   2   8       14.11       17.99     30.55 o 
  15   2   8      175.03      204.06     43.05 o 
  16   2   8      178.69      296.70     50.13 o 
  17   2   8       47.09       35.54     37.61 o 
   0   3   8      677.77      906.13     75.46 o 
   1   3   8       16.83       58.28     21.36 o 
   2   3   8       86.87      113.94     24.74 o 
   3   3   8       11.29       -2.74     18.89 o 
   4   3   8     1263.20     1204.86     66.89 o 
   5   3   8      311.56      284.35     39.80 o 
   6   3   8        2.56       29.10     24.38 o 
   7   3   8        0.62       31.22     31.15 o 
   8   3   8       16.94       18.87     24.44 o 
   9   3   8      733.07      768.13     57.74 o 
  10   3   8       92.36       69.72     27.39 o 
  11   3   8       99.97       81.57     30.43 o 
  12   3   8      174.57      201.30     42.93 o 
  13   3   8      184.62      297.34     46.07 o 
  14   3   8        4.45      -36.49     27.71 o 
  15   3   8      448.56      582.01     67.72 o 
  16   3   8      416.68      345.66     58.10 o 
   0   4   8       61.64        3.27     50.01 o 
   1   4   8       47.77       33.12     23.80 o 
   2   4   8       21.90       -4.30     19.02 o 
   3   4   8       34.06       52.11     22.82 o 
   4   4   8      547.99      470.52     44.09 o 
   5   4   8      123.46       99.21     30.34 o 
   6   4   8       33.28       15.70     25.15 o 
   7   4   8        4.93      -22.73     25.22 o 
   8   4   8        3.41       12.24     23.61 o 
   9   4   8       37.05       27.72     33.05 o 
  10   4   8       47.27       28.31     27.10 o 
  11   4   8       37.66       79.25     28.81 o 
  12   4   8       42.48       45.04     30.46 o 
  13   4   8       61.29       11.73     29.45 o 
  14   4   8       26.00       -3.55     31.51 o 
  15   4   8       29.45      -17.10     35.79 o 
  16   4   8       66.40       56.62     37.26 o 
   0   5   8      106.87      120.27     43.25 o 
   1   5   8       53.78       14.46     24.38 o 
   2   5   8      711.34      867.11     84.78 o 
   3   5   8       32.32       38.80     23.65 o 
   4   5   8      605.69      635.83     50.84 o 
   5   5   8      462.66      454.20     48.48 o 
   6   5   8        0.01      -31.86     25.09 o 
   7   5   8      182.42      272.61     40.44 o 
   8   5   8       13.25       55.91     27.44 o 
   9   5   8      444.15      466.45     47.34 o 
  10   5   8        0.11       34.56     25.26 o 
  11   5   8       11.45       36.86     28.03 o 
  12   5   8        0.03       -7.47     25.24 o 
  13   5   8      105.86      111.28     36.21 o 
  14   5   8       13.05      -31.07     28.51 o 
  15   5   8       44.44       30.75     35.45 o 
  16   5   8        4.86      -14.25     31.05 o 
   0   6   8        2.15      -58.67     29.33 o 
   1   6   8       42.28       -2.56     24.50 o 
   2   6   8       26.60      -41.07     20.53 o 
   3   6   8       57.05       49.75     36.31 o 
   4   6   8      126.10      141.16     33.03 o 
   5   6   8       59.66       55.84     29.37 o 
   6   6   8        0.92      -40.96     23.20 o 
   7   6   8      878.11     1013.59     69.21 o 
   8   6   8       24.42       15.50     24.69 o 
   9   6   8      682.03      704.07     57.16 o 
  10   6   8      405.50      437.30     47.61 o 
  11   6   8        9.73       15.26     27.31 o 
  12   6   8        9.19      -47.72     26.70 o 
  13   6   8       27.03       26.73     31.34 o 
  14   6   8       56.95       22.07     33.27 o 
  15   6   8       15.33       55.73     35.21 o 
  16   6   8      603.13      728.82     75.53 o 
   0   7   8      121.78      131.87     47.84 o 
   1   7   8        1.34        4.36     22.23 o 
   2   7   8       50.41       38.90     23.44 o 
   3   7   8       87.56      105.80     26.59 o 
   4   7   8       11.15        3.90     23.97 o 
   5   7   8       52.59       34.63     26.38 o 
   6   7   8      101.34       80.08     35.00 o 
   7   7   8       31.18      106.25     56.86 o 
   8   7   8       85.88       70.05     32.41 o 
   9   7   8       14.47      -29.39     22.99 o 
  10   7   8       42.92       52.02     34.96 o 
  11   7   8      127.38       47.64     29.38 o 
  12   7   8       83.63       53.29     27.68 o 
  13   7   8      204.01      243.30     47.70 o 
  14   7   8       26.24       -5.46     30.43 o 
  15   7   8       34.95        2.42     37.53 o 
   0   8   8       23.16       -3.52     41.27 o 
   1   8   8       23.23       40.44     34.93 o 
   2   8   8        7.42      -43.62     26.01 o 
   3   8   8       16.54       16.74     28.68 o 
   4   8   8      136.55      239.72     50.10 o 
   5   8   8       15.13       15.95     38.22 o 
   6   8   8       60.15       25.84     35.46 o 
   7   8   8       38.57       75.26     37.99 o 
   8   8   8        0.41      -21.30     46.37 o 
   9   8   8        0.07       12.13     28.61 o 
  10   8   8       70.24      157.93     37.63 o 
  11   8   8        4.43       10.27     29.78 o 
  12   8   8       13.85      -24.62     26.97 o 
  13   8   8        3.07        5.84     32.88 o 
  14   8   8       15.58       11.66     39.08 o 
  15   8   8       15.11       -0.51     34.70 o 
   0   9   8      639.09      763.09    149.25 o 
   1   9   8      219.39      308.90     49.41 o 
   2   9   8       79.04       66.53     32.68 o 
   3   9   8        8.00       -3.56     27.84 o 
   4   9   8       71.49       57.68     38.51 o 
   5   9   8       71.52       34.08     38.61 o 
   6   9   8       10.01       43.60     36.83 o 
   7   9   8        6.74       48.95     35.51 o 
   8   9   8       60.73      136.18     55.06 o 
   9   9   8        8.13       51.15     32.85 o 
  10   9   8      118.70      184.99     44.06 o 
  11   9   8      160.72      192.13     49.27 o 
  12   9   8       53.59       10.26     37.13 o 
  13   9   8        0.31       -4.75     33.70 o 
  14   9   8        1.24       -2.16     40.26 o 
   0  10   8      110.18       43.05     52.85 o 
   1  10   8       54.69       43.01     34.65 o 
   2  10   8        1.47       -7.63     29.96 o 
   3  10   8       88.33       55.60     32.49 o 
   4  10   8       97.88       55.12     37.73 o 
   5  10   8      287.11      349.14     66.31 o 
   6  10   8       12.67       -2.15     34.11 o 
   7  10   8       20.60       17.14     35.87 o 
   8  10   8       66.76      101.42     48.77 o 
   9  10   8       30.41       90.07     38.80 o 
  10  10   8        0.90      -10.42     33.06 o 
  11  10   8        0.00       48.15     37.42 o 
  12  10   8       11.80       33.87     39.46 o 
  13  10   8        8.98       47.14     39.81 o 
  14  10   8       42.55       15.19     46.83 o 
   0  11   8      441.98      380.73     94.41 o 
   1  11   8       85.98       12.14     31.86 o 
   2  11   8       39.99       24.19     39.37 o 
   3  11   8       10.43      -33.15     30.48 o 
   4  11   8       25.94       36.09     37.64 o 
   5  11   8       12.02       32.74     37.20 o 
   6  11   8        5.05      -45.46     33.30 o 
   7  11   8      214.28      230.00     56.40 o 
   8  11   8      102.68       71.03     38.86 o 
   9  11   8       13.00       17.30     34.31 o 
  10  11   8       65.09       26.44     39.06 o 
  11  11   8      183.95      162.45     60.59 o 
  12  11   8       53.10      143.02     47.74 o 
  13  11   8       57.40       59.42     39.81 o 
   0  12   8      231.81      325.04     89.55 o 
   1  12   8        0.97       36.26     32.44 o 
   2  12   8      151.31      163.37     43.55 o 
   3  12   8       71.83       79.59     40.01 o 
   4  12   8      409.35      402.51     60.03 o 
   5  12   8      102.91       68.69     41.93 o 
   6  12   8      329.60      323.99     63.45 o 
   7  12   8       16.91       48.52     39.03 o 
   8  12   8        0.04      -12.61     34.03 o 
   9  12   8       59.02       69.84     44.46 o 
  10  12   8        5.04       57.10     38.93 o 
  11  12   8        6.29      -16.92     35.84 o 
  12  12   8       11.87       34.96     41.21 o 
   0  13   8       23.49       18.68     57.11 o 
   1  13   8        1.27      -20.59     30.78 o 
   2  13   8      212.01      118.04     42.37 o 
   3  13   8       12.26       19.96     38.60 o 
   4  13   8       13.73       34.02     36.69 o 
   5  13   8       12.41      -12.72     39.82 o 
   6  13   8      468.99      459.47     71.90 o 
   7  13   8       16.21       46.24     43.18 o 
   8  13   8       55.09       44.79     40.16 o 
   9  13   8      108.13      101.25     50.10 o 
  10  13   8       71.00      121.82     46.06 o 
  11  13   8       16.32       31.21     39.09 o 
   0  14   8      717.88      655.66    121.55 o 
   1  14   8        0.13        2.30     34.49 o 
   2  14   8       33.79       26.18     37.10 o 
   3  14   8       10.40       -5.00     33.31 o 
   4  14   8       11.01       57.21     37.49 o 
   5  14   8       18.00       25.62     41.33 o 
   6  14   8       38.53       24.20     43.30 o 
   7  14   8        0.02      -16.97     41.99 o 
   8  14   8       40.10      -12.33     37.42 o 
   9  14   8        4.09       51.97     39.49 o 
  10  14   8      146.44      148.78     46.81 o 
   0  15   8       21.17      -53.21     45.89 o 
   1  15   8        0.44        6.84     39.73 o 
   2  15   8       10.06       -5.94     35.38 o 
   3  15   8       16.57       45.39     38.47 o 
   4  15   8       68.66      108.01     47.34 o 
   5  15   8        5.22       83.61     46.82 o 
   6  15   8       57.54       57.14     75.68 o 
   7  15   8       52.44       60.72     48.78 o 
   8  15   8       11.78       45.36     39.97 o 
   9  15   8       15.26       70.86     43.80 o 
   0  16   8       23.37      -20.13     55.96 o 
   1  16   8       12.90      -21.83     41.29 o 
   2  16   8       51.27       56.76     39.20 o 
   3  16   8        3.76       43.59     38.81 o 
   4  16   8       12.72       -6.99     37.95 o 
   5  16   8       18.47       55.21     39.96 o 
   6  16   8       72.60       43.09     50.20 o 
   7  16   8       25.52      -14.10     55.29 o 
   0  17   8      556.16      597.84    118.96 o 
   1  17   8        9.91       65.59     45.68 o 
   2  17   8       19.42       -3.09     36.23 o 
   3  17   8       97.81      132.61     46.96 o 
   4  17   8       24.11       -1.18     38.50 o 
   5  17   8       22.94      -20.02     40.28 o 
   1   1   9        0.18      -18.59     24.61 o 
   2   1   9        2.08       -7.88     24.73 o 
   3   1   9      811.26      896.51     64.09 o 
   4   1   9      565.39      690.53     57.05 o 
   5   1   9      262.15      302.17     43.72 o 
   6   1   9      103.95      102.23     32.05 o 
   7   1   9       52.85       15.68     28.25 o 
   8   1   9        0.82       -5.83     28.29 o 
   9   1   9        7.32       13.20     27.64 o 
  10   1   9      154.89      238.92     43.85 o 
  11   1   9       60.58       17.80     31.59 o 
  12   1   9       36.52       30.52     40.72 o 
  13   1   9      246.34      243.71     46.73 o 
   1   2   9      114.87      106.50     31.82 o 
   2   2   9       95.85      115.48     32.64 o 
   3   2   9      127.29      181.78     32.99 o 
   4   2   9        0.08      -42.03     23.50 o 
   5   2   9       51.21        9.43     24.13 o 
   6   2   9       62.51      112.02     30.23 o 
   7   2   9       61.67       85.26     33.99 o 
   8   2   9        3.66      -26.43     27.29 o 
   9   2   9       20.37      -34.35     25.97 o 
  10   2   9        5.61       -9.74     29.20 o 
  11   2   9      128.07      160.68     38.59 o 
  12   2   9       30.84       -9.61     39.35 o 
  13   2   9       12.35       50.47     35.97 o 
   1   3   9        0.02       12.18     25.41 o 
   2   3   9      141.08      230.45     39.96 o 
   3   3   9       16.61       29.24     28.53 o 
   4   3   9      384.96      492.33     54.74 o 
   5   3   9      244.61      197.12     34.20 o 
   6   3   9      428.62      396.12     45.06 o 
   7   3   9      182.76      121.79     35.94 o 
   8   3   9        0.42       11.94     24.47 o 
   9   3   9       10.19       15.37     30.17 o 
  10   3   9        0.71       14.38     32.89 o 
  11   3   9       17.13       28.75     32.05 o 
  12   3   9      103.45      101.35     39.75 o 
   1   4   9       11.40        9.52     46.76 o 
   2   4   9        2.85       45.36     28.31 o 
   3   4   9     1297.86     1433.08     98.86 o 
   4   4   9       38.90       63.78     33.03 o 
   5   4   9      192.56      206.56     40.24 o 
   6   4   9       99.60       41.07     40.05 o 
   7   4   9        1.06      -29.96     31.39 o 
   8   4   9      119.40      165.91     34.86 o 
   9   4   9        9.19       30.76     29.72 o 
  10   4   9       15.26       58.26     31.04 o 
  11   4   9       54.48       78.66     41.11 o 
  12   4   9       21.93       44.29     36.93 o 
   1   5   9      125.60      151.57     37.65 o 
   2   5   9       35.64       22.01     29.10 o 
   3   5   9        1.93        5.39     27.75 o 
   4   5   9      589.65      468.78     52.77 o 
   5   5   9        3.51       29.60     28.34 o 
   6   5   9      127.70      129.12     35.84 o 
   7   5   9      166.50      216.54     45.42 o 
   8   5   9      201.13      208.37     43.76 o 
   9   5   9        5.20      -44.93     27.85 o 
  10   5   9      115.43      179.23     41.33 o 
  11   5   9       14.86       22.08     31.09 o 
  12   5   9        0.53       17.37     31.55 o 
   1   6   9        9.95      -33.80     26.00 o 
   2   6   9       19.14       40.05     29.85 o 
   3   6   9       36.61       39.20     34.94 o 
   4   6   9       89.24      126.15     39.09 o 
   5   6   9      335.29      468.92     59.24 o 
   6   6   9        1.50       74.48     35.00 o 
   7   6   9      105.76       76.14     42.22 o 
   8   6   9       35.80        9.27     31.10 o 
   9   6   9        2.95       26.16     31.92 o 
  10   6   9        7.74       17.00     33.01 o 
  11   6   9        1.52       15.35     33.63 o 
   1   7   9       17.30       53.11     36.45 o 
   2   7   9      150.09      169.95     46.26 o 
   3   7   9       67.89       94.74     43.09 o 
   4   7   9       78.63       79.94     44.64 o 
   5   7   9       13.34      -63.77     34.77 o 
   6   7   9      303.88      350.00     61.92 o 
   7   7   9       31.60       31.63     39.48 o 
   8   7   9      200.56      227.43     49.37 o 
   9   7   9        0.00       -3.34     38.46 o 
  10   7   9        2.49      -53.12     33.91 o 
  11   7   9       21.61      -64.40     32.93 o 
   1   8   9        8.29      -14.09     36.11 o 
   2   8   9        0.00      -18.64     35.54 o 
   3   8   9        0.14       20.55     37.73 o 
   4   8   9      636.57      720.16     87.44 o 
   5   8   9       62.49      147.23     44.32 o 
   6   8   9      349.79      443.26     75.51 o 
   7   8   9       23.79       83.88     44.43 o 
   8   8   9       44.59       63.87     37.93 o 
   9   8   9        0.01      -31.45     32.92 o 
  10   8   9        2.22      -58.82     36.23 o 
   1   9   9       27.34       29.58     38.64 o 
   2   9   9       85.97      127.66     50.01 o 
   3   9   9       21.41      -35.73     36.23 o 
   4   9   9       31.07      -55.02     42.71 o 
   5   9   9        4.70      -26.93     35.28 o 
   6   9   9        0.31       49.80     38.74 o 
   7   9   9       17.74      -10.57     55.45 o 
   8   9   9        6.78       13.67     39.15 o 
   9   9   9       41.25       24.63     38.61 o 
  10   9   9       42.29      -12.52     47.46 o 
   1  10   9      362.40      370.96     66.45 o 
   2  10   9       15.36       47.57     43.17 o 
   3  10   9        8.52       21.51     41.27 o 
   4  10   9        6.77        5.75     40.81 o 
   5  10   9       63.72      127.02     42.06 o 
   6  10   9       40.61       20.44     40.64 o 
   7  10   9       72.03       84.48     48.53 o 
   8  10   9      136.30       97.82     40.89 o 
   9  10   9       56.82       83.66     48.74 o 
   1  11   9       14.23      -52.56     36.17 o 
   2  11   9        0.30      -52.60     35.97 o 
   3  11   9        5.16       15.02     36.60 o 
   4  11   9        0.44      -34.44     37.39 o 
   5  11   9       23.78        3.85     34.40 o 
   6  11   9        0.63       16.77     45.39 o 
   7  11   9       98.72       93.26     47.02 o 
   1  12   9        5.43       15.87     41.39 o 
   2  12   9        1.01      -34.83     62.88 o 
   3  12   9      139.95       87.01     46.83 o 
   4  12   9        1.07      -35.29     37.81 o 
   5  12   9       34.81       17.34     36.11 o 
   6  12   9       46.19       43.78     44.75 o 
   1  13   9        0.80        1.81     41.89 o 
   2  13   9       10.88       95.22     48.95 o 
   3  13   9        0.66       15.12     41.41 o 
   4  13   9      101.26       73.30     50.51 o 
   0   0  10      254.19      441.27    137.57 o 
   1   0  10       14.97       71.77     61.00 o 
   2   0  10        0.01      -18.26     79.17 o 
   3   0  10       49.49       73.72    127.19 o 
   4   0  10      212.37      213.32     75.36 o 
   5   0  10        3.58       42.61     48.01 o 
   6   0  10      141.70       89.85     59.18 o 
   0   1  10        4.43       51.45     51.00 o 
   1   1  10       35.52      101.74     48.71 o 
   2   1  10        0.64       -8.62     32.73 o 
   3   1  10       15.27       -1.98     34.02 o 
   4   1  10       36.20       11.29     34.92 o 
   5   1  10       43.82       79.20     41.00 o 
   6   1  10       27.58       18.79     37.98 o 
   0   2  10        0.93      -63.30     61.42 o 
   1   2  10       56.89       47.91     39.38 o 
   2   2  10       33.10       50.36     38.90 o 
   3   2  10       45.29       36.37     37.26 o 
   4   2  10        0.09      -54.69     30.85 o 
   5   2  10       17.57       53.08     37.65 o 
   6   2  10        4.91       29.35     37.88 o 
   0   3  10       99.16      241.05     68.46 o 
   1   3  10       46.03       57.41     35.27 o 
   2   3  10       84.60      198.68     42.21 o 
   3   3  10       17.16      -17.14     32.55 o 
   4   3  10       77.16       84.64     42.54 o 
   5   3  10      243.04      233.15     49.44 o 
   0   4  10       36.12       72.38     52.41 o 
   1   4  10       14.23      -11.06     31.55 o 
   2   4  10        9.99      -47.33     30.22 o 
   3   4  10        0.10      -53.07     30.14 o 
   4   4  10        5.41       25.53     31.84 o 
   5   4  10       18.88        2.67     33.61 o 
   0   5  10       10.98      -48.74     52.85 o 
   1   5  10      196.35      184.54     55.30 o 
   2   5  10        1.51       25.23     41.79 o 
   3   5  10       55.13       68.66     45.48 o 
   4   5  10       31.05       81.39     46.95 o 
   0   6  10        2.93       31.60     63.14 o 
   1   6  10        4.29       -2.20     41.61 o 
   2   6  10        3.33       82.12     45.80 o 
                                                 
